# Supplementary material for: E-cadherin endocytosis promotes non-canonical EGFR:STAT signalling to induce cell death and inhibit heterochromatinisation
Source: PLoS Genet. 2025 Jul 21;21(7):e1011781. doi: 10.1371/journal.pgen.1011781 (PMC12303393; doi:10.1371/journal.pgen.1011781)
Supplement: S1 Table — (XLSX) [file pgen.1011781.s006.xlsx]

## Sheet: Figure 1B
Name_HP1	gene	HP1_baseMean	HP1_estimate	HP1_stderror	HP1_statistic	HP1_p_value	HP1_p_adjusted	Name_STAT	STAT_baseMean	STAT_estimate	STAT_stderror	STAT_statistic	STAT_p_value	STAT_p_adjusted
ac	FBgn0000022	397.117	-0.569473	0.105932	-5.37584	7.62e-08	4.37e-06	ac	397.117	-0.320355	0.103905	-3.08314	0.0020483	0.00955157
Ace	FBgn0000024	227.028	-2.9482	0.926007	-3.18378	0.00145367	0.013978	Ace	227.028	-3.43479	0.927223	-3.70438	0.000211907	0.00161242
mAChR-A	FBgn0000037	17.5676	-4.69564	1.20331	-3.90227	9.53e-05	0.00168886	mAChR-A	17.5676	-3.01284	1.11226	-2.70875	0.00675375	0.0246381
nAChRbeta1	FBgn0000038	19.7645	-6.84745	1.89969	-3.60451	0.000312743	0.00427034	nAChRbeta1	19.7645	-4.75312	1.68315	-2.82395	0.00474357	0.0185705
nAChRalpha2	FBgn0000039	19.042	-8.78833	2.72764	-3.22196	0.00127319	0.0125778	nAChRalpha2	19.042	-7.07044	2.6689	-2.64919	0.00806842	0.0282174
Appl	FBgn0000108	883.597	-2.28046	0.649199	-3.51273	0.000443536	0.00554197	Appl	883.597	-1.55941	0.648639	-2.40413	0.0162109	0.0490633
baz	FBgn0000163	4014.16	-0.162321	0.0518892	-3.12822	0.00175866	0.0162089	baz	4014.16	0.134928	0.0514568	2.62216	0.00873732	0.0300304
Cat	FBgn0000261	9476.77	0.294952	0.074993	3.93306	8.39e-05	0.00151822	Cat	9476.77	-0.400385	0.0751823	-5.32552	1.00664e-07	3.12512e-06
cl	FBgn0000318	3876.18	-0.172338	0.0371894	-4.63406	3.59e-06	0.000123377	cl	3876.18	-0.327747	0.0372708	-8.79366	1.44766e-18	4.0857e-16
SmF	FBgn0000426	1570.09	-0.147706	0.0537692	-2.74704	0.00601365	0.039222	SmF	1570.09	-0.149461	0.0534983	-2.79376	0.00520997	0.0199397
eag	FBgn0000535	15.9066	-4.05787	0.981458	-4.13453	3.56e-05	0.000773842	eag	15.9066	-3.21178	0.92662	-3.46613	0.000528009	0.00325724
Eip71CD	FBgn0000565	2011.92	0.250892	0.0562425	4.46089	8.16e-06	0.00023464	Eip71CD	2011.92	-0.16235	0.0568243	-2.85705	0.00427604	0.0170575
Fas3	FBgn0000636	23142.9	0.143541	0.030474	4.71026	2.47e-06	8.92e-05	Fas3	23142.9	0.157485	0.0304383	5.1739	2.29255e-07	6.20237e-06
FMRFa	FBgn0000715	12.8301	-4.5933	1.62039	-2.83468	0.00458716	0.032529	FMRFa	12.8301	-5.26896	1.66944	-3.15612	0.00159885	0.00783216
fog	FBgn0000719	514.302	-0.373707	0.108055	-3.4585	0.000543186	0.00650369	fog	514.302	-0.382289	0.107635	-3.55171	0.000382734	0.00254024
bnb	FBgn0001090	24173.1	0.294268	0.0626977	4.69343	2.69e-06	9.54e-05	bnb	24173.1	0.653264	0.0626372	10.4293	1.82169e-25	9.04869e-23
Got1	FBgn0001124	3641.77	0.171474	0.0423434	4.04961	5.13e-05	0.00104029	Got1	3641.77	0.203433	0.0421622	4.82501	1.39999e-06	2.82226e-05
H	FBgn0001169	4353.26	0.0955088	0.0309515	3.08576	0.00203034	0.0179347	H	4353.26	0.119059	0.0307507	3.87177	0.000108049	0.000954981
hfw	FBgn0001189	2614.76	0.142654	0.0380398	3.75013	0.00017674	0.0027038	hfw	2614.76	0.101372	0.0379071	2.67422	0.00749031	0.0267053
Hsp23	FBgn0001224	51877	-0.298907	0.0939941	-3.18006	0.00147245	0.0140828	Hsp23	51877	-0.794459	0.0940136	-8.45046	2.90149e-17	6.21219e-15
Hsp68	FBgn0001230	1713.84	-2.21993	0.420072	-5.28463	1.26e-07	6.72e-06	Hsp68	1713.84	1.56888	0.417918	3.75404	0.000174011	0.00138517
ImpE2	FBgn0001254	58491.5	0.661333	0.163715	4.03954	5.36e-05	0.00107542	ImpE2	58491.5	-0.714661	0.163746	-4.36444	1.27447e-05	0.000171005
kar	FBgn0001296	1027.27	-0.774444	0.129344	-5.98748	2.13e-09	1.81e-07	kar	1027.27	-1.08863	0.129804	-8.3867	4.99967e-17	1.0523e-14
knrl	FBgn0001323	812.945	0.284572	0.100345	2.83592	0.00456932	0.0324386	knrl	812.945	-0.274494	0.101562	-2.70273	0.0068773	0.0250065
Cyp303a1	FBgn0001992	451.73	0.366643	0.123438	2.97026	0.00297544	0.0236643	Cyp303a1	451.73	-0.370594	0.12587	-2.94426	0.00323724	0.0137674
lin	FBgn0002552	1838.77	0.121657	0.0440472	2.76197	0.00574533	0.0379219	lin	1838.77	0.187621	0.043605	4.30275	1.68695e-05	0.000214486
Rab32	FBgn0002567	660.768	0.640217	0.137066	4.67087	3e-06	0.000105141	Rab32	660.768	-0.433946	0.139435	-3.11217	0.00185719	0.00879916
lz	FBgn0002576	39.5436	-2.49622	0.777156	-3.212	0.00131814	0.0129218	lz	39.5436	-2.44762	0.774571	-3.15996	0.00157789	0.00774476
E(spl)m2-BFM	FBgn0002592	1123.32	-0.41319	0.0901995	-4.58084	4.63e-06	0.000152769	E(spl)m2-BFM	1123.32	-0.391006	0.0899028	-4.34921	1.36628e-05	0.000181265
E(spl)m6-BFM	FBgn0002632	296.898	-0.363592	0.120245	-3.02376	0.00249653	0.0207266	E(spl)m6-BFM	296.898	-0.574508	0.12102	-4.7472	2.06254e-06	3.89842e-05
E(spl)malpha-BFM	FBgn0002732	2793.19	-0.727505	0.122737	-5.92735	3.08e-09	2.53e-07	E(spl)malpha-BFM	2793.19	-0.36529	0.1224	-2.9844	0.00284135	0.0124327
E(spl)mbeta-HLH	FBgn0002733	2587.14	-0.514112	0.0593048	-8.66897	4.36e-18	1.13e-15	E(spl)mbeta-HLH	2587.14	-0.28768	0.0587923	-4.89315	9.92329e-07	2.17332e-05
Mst98Ca	FBgn0002865	121.673	7.4235	2.44464	3.03665	0.00239225	0.0200965	Mst98Ca	121.673	11.0766	2.44111	4.53753	5.6917e-06	8.90171e-05
DNApol-zeta	FBgn0002891	1420.22	-0.286033	0.0819201	-3.49161	0.000480112	0.00592615	DNApol-zeta	1420.22	0.345804	0.0804649	4.29757	1.72677e-05	0.000218806
pbl	FBgn0003041	4471.32	-0.16981	0.0554583	-3.06195	0.00219901	0.0190484	pbl	4471.32	0.168924	0.0550626	3.06786	0.00215597	0.00994165
pnt	FBgn0003118	1855.8	-0.338806	0.0437408	-7.74578	9.5e-15	1.61e-12	pnt	1855.8	0.153741	0.0420541	3.6558	0.000256384	0.00185643
Ppn	FBgn0003137	22252.9	0.172578	0.039773	4.33907	1.43e-05	0.000368692	Ppn	22252.9	-0.106181	0.039815	-2.66686	0.00765642	0.0271805
Rm62	FBgn0003261	66075.3	-0.178671	0.058563	-3.05092	0.00228145	0.0194759	Rm62	66075.3	0.183215	0.0585365	3.12993	0.00174847	0.00841246
rst	FBgn0003285	2206.24	-0.324613	0.0708954	-4.57876	4.68e-06	0.000153844	rst	2206.24	-0.240827	0.0706149	-3.41043	0.000648616	0.00382845
ru	FBgn0003295	67.7324	-1.21467	0.444909	-2.73017	0.00633025	0.0406379	ru	67.7324	-2.46435	0.459289	-5.36557	8.06947e-08	2.57402e-06
S	FBgn0003310	3332.19	-0.141807	0.0373379	-3.79794	0.000145903	0.00232789	S	3332.19	0.126852	0.0366872	3.45766	0.000544894	0.00334415
Sb	FBgn0003319	2340.91	0.496193	0.0427716	11.601	4.07e-31	2.28e-28	Sb	2340.91	-0.357258	0.0444664	-8.03435	9.40795e-16	1.51725e-13
Scr	FBgn0003339	289.336	-1.62598	0.570529	-2.84995	0.00437268	0.0312658	Scr	289.336	-1.72977	0.570524	-3.03191	0.00243015	0.0109723
Sgs3	FBgn0003373	7554.42	9.63911	2.00277	4.8129	1.49e-06	5.88e-05	Sgs3	7554.42	8.90444	2.00277	4.44606	8.74602e-06	0.000125598
Sgs5	FBgn0003375	3351.22	9.10813	1.76175	5.16993	2.34e-07	1.12e-05	Sgs5	3351.22	9.37343	1.76174	5.32054	1.03459e-07	3.16665e-06
Sgs7	FBgn0003377	2421.03	9.14728	1.76176	5.19214	2.08e-07	1.02e-05	Sgs7	2421.03	8.60769	1.76177	4.88583	1.02996e-06	2.22824e-05
Sgs8	FBgn0003378	1675.12	8.05885	1.64955	4.88547	1.03e-06	4.24e-05	Sgs8	1675.12	7.09789	1.6496	4.30281	1.68648e-05	0.000214486
Sh	FBgn0003380	145.387	-3.58003	0.814632	-4.39466	1.11e-05	0.000298962	Sh	145.387	-3.32716	0.812282	-4.09607	4.20226e-05	0.000452198
sl	FBgn0003416	1650.77	0.23482	0.0451325	5.2029	1.96e-07	9.75e-06	sl	1650.77	0.124103	0.0451535	2.74847	0.00598735	0.0223343
slo	FBgn0003429	40.9713	-1.85206	0.597219	-3.10115	0.00192773	0.017277	slo	40.9713	-1.47429	0.590714	-2.49578	0.0125682	0.0403391
slp1	FBgn0003430	67.3873	-1.20805	0.441751	-2.73468	0.00624412	0.0403402	slp1	67.3873	-1.50513	0.443695	-3.39227	0.000693156	0.00404536
stwl	FBgn0003459	1211.71	0.216156	0.0515101	4.19637	2.71e-05	0.000617527	stwl	1211.71	0.431803	0.0504746	8.55485	1.1802e-17	2.71402e-15
spn-E	FBgn0003483	684.12	0.660974	0.0813343	8.12664	4.41e-16	8.37e-14	spn-E	684.12	0.500554	0.0815294	6.13955	8.2758e-10	4.33624e-08
tkv	FBgn0003716	13509.4	0.170639	0.0360724	4.73045	2.24e-06	8.24e-05	tkv	13509.4	0.158194	0.0360321	4.39037	1.1316e-05	0.000155617
tor	FBgn0003733	58.2257	1.13469	0.316745	3.58235	0.000340514	0.00454411	tor	58.2257	1.30742	0.31443	4.15807	3.20945e-05	0.000364661
tra	FBgn0003741	661.79	-0.207795	0.0716505	-2.90012	0.00373023	0.0278181	tra	661.79	-0.258899	0.0714061	-3.62573	0.000288151	0.00202619
Treh	FBgn0003748	2823.16	-0.271916	0.0645834	-4.2103	2.55e-05	0.000591701	Treh	2823.16	-0.487044	0.0647293	-7.52432	5.29944e-14	6.58084e-12
v	FBgn0003965	68.6457	1.98725	0.741546	2.67987	0.00736507	0.045783	v	68.6457	1.93379	0.741399	2.6083	0.00909925	0.031051
vir	FBgn0003977	3068.63	0.114598	0.0386452	2.96539	0.00302303	0.023841	vir	3068.63	0.11096	0.0384662	2.8846	0.00391911	0.0159218
Zw	FBgn0004057	1054.82	0.197016	0.0600987	3.27821	0.00104467	0.0107873	Zw	1054.82	0.223866	0.0596674	3.7519	0.000175496	0.00139342
nonA	FBgn0004227	8490.17	-0.0747725	0.0238061	-3.1409	0.00168428	0.01567	nonA	8490.17	-0.13714	0.02376	-5.7719	7.83834e-09	3.20186e-07
Rdl	FBgn0004244	63.2535	-2.37789	0.798796	-2.97684	0.00291232	0.0232286	Rdl	63.2535	-2.66559	0.800563	-3.32964	0.000869585	0.004862
pdm2	FBgn0004394	1412.73	0.195056	0.0583992	3.34004	0.000837673	0.00905091	pdm2	1412.73	0.477729	0.0574273	8.31884	8.88263e-17	1.75086e-14
Ubc6	FBgn0004436	4291.64	0.1312	0.0473594	2.77031	0.00560033	0.0374125	Ubc6	4291.64	-0.123668	0.0475184	-2.60252	0.00925406	0.0314516
Fur1	FBgn0004509	3331.78	0.0998056	0.0377154	2.64628	0.00813822	0.0489826	Fur1	3331.78	0.24977	0.0372911	6.69783	2.11538e-11	1.60176e-09
Mdr65	FBgn0004513	66.9874	-2.46087	0.515894	-4.7701	1.84e-06	6.98e-05	Mdr65	66.9874	-2.15582	0.510817	-4.22033	2.4394e-05	0.000291274
Gad1	FBgn0004516	31.4796	-6.92901	1.49733	-4.62759	3.7e-06	0.000126905	Gad1	31.4796	-5.05708	1.32293	-3.82265	0.000132025	0.00111606
Eig71Ee	FBgn0004592	1541.22	6.15824	1.83858	3.34946	0.000809703	0.00881686	Eig71Ee	1541.22	7.17655	1.83853	3.90343	9.48399e-05	0.000856525
gl	FBgn0004618	45.8928	-4.30344	1.14628	-3.75426	0.000173855	0.00267967	gl	45.8928	-3.76852	1.132	-3.32908	0.000871326	0.00486955
mys	FBgn0004657	8202.53	0.413356	0.0405427	10.1956	2.08e-24	7.74e-22	mys	8202.53	0.330241	0.0405289	8.1483	3.69079e-16	6.3656e-14
Xpc	FBgn0004698	5065.85	0.0893902	0.029682	3.0116	0.00259875	0.021432	Xpc	5065.85	0.21477	0.029361	7.3148	2.57759e-13	2.8579e-11
otk	FBgn0004839	3245.23	-0.221307	0.0807617	-2.74025	0.00613932	0.0398006	otk	3245.23	-0.243611	0.0806901	-3.01909	0.00253535	0.0113784
enc	FBgn0004875	4922.68	-0.167283	0.0568648	-2.94177	0.00326338	0.0251685	enc	4922.68	0.195851	0.0564927	3.46683	0.000526638	0.0032504
scrt	FBgn0004880	127.591	-3.35524	0.77276	-4.34189	1.41e-05	0.000364833	scrt	127.591	-3.52544	0.773274	-4.55911	5.13698e-06	8.2311e-05
Rb97D	FBgn0004903	2665.87	0.124339	0.0429191	2.89705	0.00376686	0.0279342	Rb97D	2665.87	-0.207318	0.0433564	-4.78171	1.73808e-06	3.37242e-05
ewg	FBgn0005427	3621.92	-0.418371	0.0758219	-5.5178	3.43e-08	2.16e-06	ewg	3621.92	-0.400599	0.0757151	-5.29088	1.21732e-07	3.61849e-06
ey	FBgn0005558	75.5884	-1.83052	0.653762	-2.79997	0.00511068	0.0349558	ey	75.5884	-2.00955	0.654334	-3.07113	0.00213247	0.00985525
msl-2	FBgn0005616	1759.16	0.561781	0.177774	3.16009	0.00157721	0.0148691	msl-2	1759.16	0.431081	0.177789	2.42467	0.0153222	0.0470743
Pabp2	FBgn0005648	10097.7	0.128425	0.0424516	3.02522	0.00248451	0.0206676	Pabp2	10097.7	-0.379117	0.0426647	-8.88595	6.33786e-19	1.87389e-16
Ets65A	FBgn0005658	35.1998	-5.31381	1.45126	-3.66151	0.000250737	0.00358108	Ets65A	35.1998	-4.34181	1.41342	-3.07185	0.00212734	0.00984169
bt	FBgn0005666	725.401	-0.616948	0.173162	-3.56284	0.000366867	0.0047761	bt	725.401	1.02802	0.169635	6.06019	1.35961e-09	6.83546e-08
CanB	FBgn0010014	30.2016	-7.69879	1.93214	-3.98458	6.76e-05	0.00128783	CanB	30.2016	-6.40262	1.739	-3.68178	0.00023161	0.00172534
HmgZ	FBgn0010228	12384.6	0.240803	0.0450173	5.34913	8.84e-08	4.92e-06	HmgZ	12384.6	0.119631	0.0450232	2.65711	0.0078814	0.0277727
Gtp-bp	FBgn0010391	4566.93	0.123226	0.0443886	2.77607	0.00550196	0.0369097	Gtp-bp	4566.93	-0.168524	0.044591	-3.77932	0.000157255	0.00127968
Ccs	FBgn0010531	441.197	-0.246965	0.0791821	-3.11895	0.00181499	0.0165961	Ccs	441.197	-0.295485	0.0788261	-3.74857	0.000177847	0.00140849
Phb2	FBgn0010551	8384.13	0.0948041	0.034141	2.77684	0.00548902	0.0368671	Phb2	8384.13	0.106023	0.0340555	3.11324	0.00185046	0.00877397
l(2)05714	FBgn0010607	1546.84	-0.176894	0.0442397	-3.99854	6.37e-05	0.00122832	l(2)05714	1546.84	-0.18457	0.0439278	-4.20166	2.64961e-05	0.000311285
ATPsynG	FBgn0010612	3747.84	-0.513427	0.100756	-5.09574	3.47e-07	1.59e-05	ATPsynG	3747.84	-0.445888	0.100644	-4.43036	9.40738e-06	0.000132902
heph	FBgn0011224	45722.1	0.149633	0.0446734	3.34949	0.000809613	0.00881686	heph	45722.1	0.342899	0.0446425	7.681	1.5785e-14	2.13063e-12
jar	FBgn0011225	13312.6	0.183611	0.0474907	3.86626	0.000110517	0.00187689	jar	13312.6	-0.291969	0.04762	-6.13122	8.7209e-10	4.53122e-08
ND-ACP	FBgn0011361	3549.38	-0.174377	0.0477476	-3.65206	0.000260141	0.00369651	ND-ACP	3549.38	-0.118984	0.0475376	-2.50296	0.0123161	0.0396427
PR-Set7	FBgn0011474	3284.59	0.126665	0.0454819	2.78495	0.00535364	0.0362627	PR-Set7	3284.59	0.137138	0.0453182	3.0261	0.00247729	0.011142
fng	FBgn0011591	9145.15	0.130647	0.0366363	3.56604	0.000362413	0.0047402	fng	9145.15	0.154152	0.0365571	4.21673	2.47868e-05	0.000295113
insc	FBgn0011674	328.847	0.540451	0.195969	2.75783	0.00581861	0.0382987	insc	328.847	0.708777	0.195173	3.63153	0.00028175	0.00198794
repo	FBgn0011701	78.8475	-2.1357	0.558968	-3.82079	0.000133022	0.00217484	repo	78.8475	-2.29401	0.559477	-4.10028	4.12651e-05	0.000446039
rpr	FBgn0011706	408.881	0.807645	0.112323	7.19039	6.46e-13	8.5e-11	rpr	408.881	0.554323	0.112903	4.90971	9.12131e-07	2.02265e-05
Arp53D	FBgn0011743	33.8623	5.56904	1.95198	2.85302	0.00433061	0.0310245	Arp53D	33.8623	9.25253	1.93596	4.77931	1.75899e-06	3.40766e-05
ProtB	FBgn0013301	41.6618	6.34337	2.10747	3.00994	0.002613	0.0215178	ProtB	41.6618	9.49101	2.09911	4.52144	6.14212e-06	9.47489e-05
RpL11	FBgn0013325	47497.2	-0.212201	0.0591771	-3.58587	0.000335952	0.00450474	RpL11	47497.2	-0.177874	0.0591658	-3.00637	0.00264386	0.0117297
nSyb	FBgn0013342	115.811	-4.54336	0.875163	-5.19144	2.09e-07	1.02e-05	nSyb	115.811	-3.53258	0.863358	-4.09168	4.2826e-05	0.000458855
beat-Ia	FBgn0013433	19.3632	-5.06604	1.25433	-4.03883	5.37e-05	0.00107542	beat-Ia	19.3632	-4.43169	1.20544	-3.67639	0.000236557	0.00175063
igl	FBgn0013467	45.5995	-3.9274	1.14141	-3.44082	0.000579956	0.00685587	igl	45.5995	-2.94296	1.12533	-2.61521	0.00891734	0.0305562
mtd	FBgn0013576	6632.67	0.224865	0.0477847	4.7058	2.53e-06	9.06e-05	mtd	6632.67	0.114925	0.0477876	2.40491	0.0161765	0.0489753
Arf102F	FBgn0013749	3176.02	0.185658	0.0599197	3.09844	0.00194542	0.0173906	Arf102F	3176.02	-0.190408	0.0602278	-3.16145	0.00156984	0.00771068
His4r	FBgn0013981	22701.1	-0.194895	0.0583917	-3.33772	0.00084469	0.00908688	His4r	22701.1	-0.248967	0.0583828	-4.26439	2.00447e-05	0.000247676
Rac2	FBgn0014011	2825.1	0.154018	0.0496143	3.10431	0.00190724	0.0171867	Rac2	2825.1	-0.131945	0.0498943	-2.64448	0.0081816	0.0284855
Ag5r	FBgn0015010	58.3353	2.41109	0.743249	3.24398	0.00117873	0.0118434	Ag5r	58.3353	2.27659	0.743359	3.06257	0.00219443	0.0100853
chn	FBgn0015371	4206.98	-0.246265	0.0778907	-3.16168	0.00156863	0.0148284	chn	4206.98	0.196746	0.0775175	2.53808	0.0111462	0.0366511
nAChRalpha3	FBgn0015519	411.706	1.00416	0.250266	4.01235	6.01e-05	0.00116675	nAChRalpha3	411.706	0.935813	0.250204	3.7402	0.000183872	0.00144423
tap	FBgn0015550	9.93049	-7.83603	2.77796	-2.82078	0.00479072	0.0335681	tap	9.93049	-6.97627	2.77796	-2.51129	0.0120291	0.0389409
tty	FBgn0015558	260.454	-1.75874	0.473057	-3.71783	0.000200941	0.00299617	tty	260.454	-1.45454	0.471926	-3.08214	0.00205521	0.00958016
AstA	FBgn0015591	24.4361	-2.37245	0.851295	-2.78687	0.005322	0.036108	AstA	24.4361	-2.30813	0.847824	-2.72241	0.00648072	0.02381
Cnx99A	FBgn0015622	6800.02	0.169298	0.0459661	3.68311	0.000230404	0.00334299	Cnx99A	6800.02	-0.280263	0.0462122	-6.06469	1.32207e-09	6.67374e-08
Cyp6a17	FBgn0015714	247.295	0.5284	0.182871	2.88947	0.00385894	0.0284098	Cyp6a17	247.295	1.40089	0.178497	7.84824	4.21902e-15	6.23711e-13
Hmu	FBgn0015737	8040.32	0.20683	0.0492776	4.19725	2.7e-05	0.00061661	Hmu	8040.32	-0.130927	0.0494049	-2.65007	0.00804743	0.0281819
p38a	FBgn0015765	579.787	0.267248	0.0685716	3.89736	9.72e-05	0.00170994	p38a	579.787	0.170493	0.068543	2.48739	0.0128685	0.0411539
NetB	FBgn0015774	2134.71	-0.221457	0.0815642	-2.71512	0.0066251	0.0420718	NetB	2134.71	-0.311377	0.0815433	-3.81855	0.00013424	0.00112863
Rab7	FBgn0015795	4765.6	0.177718	0.0521651	3.40684	0.000657186	0.00755325	Rab7	4765.6	-0.142782	0.0523508	-2.72741	0.00638328	0.0235146
apt	FBgn0015903	1047.46	-0.2995	0.0674239	-4.44204	8.91e-06	0.000249755	apt	1047.46	0.224182	0.0653338	3.43133	0.000600627	0.00361365
Sema1b	FBgn0016059	11009.8	0.158378	0.0367689	4.3074	1.65e-05	0.000415108	Sema1b	11009.8	0.131876	0.0367277	3.59064	0.000329868	0.00225691
vri	FBgn0016076	2863.62	-0.383554	0.113767	-3.37139	0.000747889	0.00830551	vri	2863.62	0.996292	0.112733	8.83766	9.77455e-19	2.8228e-16
klg	FBgn0017590	75.3656	-4.00682	1.05368	-3.80269	0.000143136	0.00230128	klg	75.3656	-4.90165	1.06704	-4.5937	4.35454e-06	7.13386e-05
toy	FBgn0019650	107.519	-5.56424	1.22011	-4.56046	5.1e-06	0.000165932	toy	107.519	-5.37675	1.21384	-4.42952	9.44444e-06	0.000133274
dj	FBgn0019828	62.6836	5.45728	1.92533	2.83446	0.00459029	0.0325305	dj	62.6836	9.15187	1.91633	4.77574	1.79052e-06	3.46334e-05
RpI1	FBgn0019938	4274.59	0.143001	0.0440891	3.24346	0.00118087	0.0118436	RpI1	4274.59	0.275955	0.0438262	6.29657	3.04307e-10	1.79094e-08
mGluR	FBgn0019985	39.7583	-2.05839	0.654537	-3.1448	0.00166198	0.0155141	mGluR	39.7583	-2.65712	0.662434	-4.01115	6.04229e-05	0.00060316
ppk	FBgn0020258	67.1607	0.842658	0.209134	4.02927	5.59e-05	0.0011074	ppk	67.1607	0.563389	0.211397	2.66508	0.00769701	0.02727
mspo	FBgn0020269	120.677	-2.04695	0.569299	-3.59556	0.000323693	0.0043824	mspo	120.677	-1.37769	0.565547	-2.43602	0.0148497	0.0459515
JIL-1	FBgn0020412	3562.29	0.120499	0.0455895	2.64313	0.00821438	0.0492819	JIL-1	3562.29	0.291905	0.0452296	6.45385	1.09042e-10	7.2026e-09
ND-PDSW	FBgn0021967	2396.51	-0.213069	0.0365903	-5.82311	5.78e-09	4.58e-07	ND-PDSW	2396.51	-0.107708	0.0360513	-2.98764	0.00281138	0.0123274
l(2)k09913	FBgn0021979	7660.21	-0.110752	0.0419694	-2.63886	0.00831847	0.0497002	l(2)k09913	7660.21	-0.121305	0.0419028	-2.89491	0.00379266	0.0155283
rpk	FBgn0022981	706.383	0.67639	0.122454	5.52362	3.32e-08	2.1e-06	rpk	706.383	0.362332	0.122912	2.94789	0.00319951	0.0136323
bon	FBgn0023097	6053.28	-0.097857	0.037106	-2.63723	0.00835865	0.0498266	bon	6053.28	0.245844	0.0366703	6.70419	2.02533e-11	1.55251e-09
amon	FBgn0023179	60.9264	-6.08435	1.14928	-5.29404	1.2e-07	6.43e-06	amon	60.9264	-5.52775	1.11854	-4.94194	7.73496e-07	1.75284e-05
CG14803	FBgn0023513	1261.72	-0.156194	0.0586497	-2.66316	0.007741	0.0474441	CG14803	1261.72	0.230537	0.0571795	4.03182	5.53476e-05	0.000560152
CG3078	FBgn0023524	22.9114	-3.86367	1.15048	-3.35832	0.000784172	0.00858062	CG3078	22.9114	-3.41352	1.13333	-3.01194	0.00259586	0.0115705
CG2924	FBgn0023528	4797.26	0.0886646	0.0298733	2.96802	0.00299726	0.0237213	CG2924	4797.26	0.0859187	0.0297235	2.89059	0.00384516	0.0156812
CG32809	FBgn0023531	1737.1	-0.421836	0.0787738	-5.35503	8.55e-08	4.79e-06	CG32809	1737.1	0.196331	0.0775726	2.53093	0.0113759	0.0372635
robl	FBgn0024196	1958.75	-0.18911	0.0630051	-3.0015	0.00268653	0.0219777	robl	1958.75	-0.291755	0.063001	-4.63096	3.63967e-06	6.0913e-05
gprs	FBgn0024232	29.1134	-3.17	0.928172	-3.41531	0.000637084	0.00740401	gprs	29.1134	-2.51972	0.911825	-2.76338	0.00572054	0.02152
gbb	FBgn0024234	4424.27	0.123234	0.0301901	4.08193	4.47e-05	0.000928365	gbb	4424.27	0.100498	0.0300626	3.34295	0.000828939	0.00466993
Sox100B	FBgn0024288	328.43	1.46163	0.114549	12.7598	2.75e-37	1.81e-34	Sox100B	328.43	-0.402862	0.125205	-3.21763	0.00129256	0.00659721
Mkk4	FBgn0024326	3329.01	0.140769	0.0433325	3.24858	0.00115981	0.0117101	Mkk4	3329.01	0.126161	0.0432012	2.9203	0.00349693	0.0146064
CG11409	FBgn0024366	254.712	0.661968	0.120525	5.49236	3.97e-08	2.44e-06	CG11409	254.712	0.391786	0.121563	3.22291	0.00126896	0.00651962
Actbeta	FBgn0024913	41.1909	-5.62353	1.30463	-4.31046	1.63e-05	0.000411264	Actbeta	41.1909	-4.64485	1.26022	-3.68576	0.000228025	0.00170476
RSG7	FBgn0024941	31.6755	-2.73289	0.806816	-3.38725	0.000705972	0.00797463	RSG7	31.6755	-2.89103	0.807986	-3.57807	0.000346138	0.0023437
Oamb	FBgn0024944	14.8228	-3.83861	1.09166	-3.51629	0.000437621	0.00548948	Oamb	14.8228	-2.51165	1.02694	-2.44576	0.0144547	0.0449644
GluClalpha	FBgn0024963	80.5804	-3.82194	0.864182	-4.42261	9.75e-06	0.000269925	GluClalpha	80.5804	-3.35697	0.857516	-3.91476	9.04951e-05	0.000824481
ssx	FBgn0024987	5177.38	0.215832	0.061383	3.51614	0.000437863	0.00548948	ssx	5177.38	0.191609	0.0613291	3.12427	0.00178248	0.0085195
CREG	FBgn0025456	1656.34	1.70389	0.369723	4.60856	4.05e-06	0.000136989	CREG	1656.34	-1.30573	0.371386	-3.51584	0.00043837	0.00280891
Bub3	FBgn0025457	4911.12	0.0893224	0.0331835	2.69177	0.00710742	0.0445279	Bub3	4911.12	0.0993253	0.0330348	3.00668	0.00264113	0.011726
Sik2	FBgn0025625	168.747	-2.13369	0.521891	-4.08839	4.34e-05	0.000911364	Sik2	168.747	-1.60881	0.519251	-3.09832	0.00194619	0.0091614
CkIIalpha-i3	FBgn0025676	1773.3	0.363601	0.0629546	5.7756	7.67e-09	5.87e-07	CkIIalpha-i3	1773.3	0.478482	0.0625595	7.64843	2.03446e-14	2.71655e-12
scf	FBgn0025682	2695.71	-0.360617	0.117308	-3.07409	0.00211143	0.0184728	scf	2695.71	-0.433624	0.117283	-3.69724	0.000217957	0.00164936
CG13920	FBgn0025712	186.704	-1.4552	0.439752	-3.30914	0.000935843	0.00985455	CG13920	186.704	-1.10876	0.438163	-2.53048	0.0113908	0.0373025
alphaCOP	FBgn0025725	7941.63	0.124587	0.0400175	3.11332	0.00184997	0.0168333	alphaCOP	7941.63	-0.204471	0.0401714	-5.08995	3.58155e-07	9.07667e-06
unc-13	FBgn0025726	11991.6	-1.40744	0.075932	-18.5355	1.07e-76	1.71e-73	unc-13	11991.6	-0.316288	0.0755187	-4.18821	2.81164e-05	0.000325395
Cdc16	FBgn0025781	1499.42	0.115568	0.0434097	2.66225	0.00776191	0.0474844	Cdc16	1499.42	0.12047	0.043061	2.79765	0.00514757	0.0197475
CG8910	FBgn0025833	14.9997	-6.05469	1.73968	-3.48035	0.000500764	0.00612027	CG8910	14.9997	-7.4875	1.90868	-3.92287	8.75003e-05	0.000803923
CG17636	FBgn0025837	426.615	8.6832	1.82954	4.7461	2.07e-06	7.78e-05	CG17636	426.615	6.60964	1.82995	3.61193	0.00030393	0.00211515
ND-B14.5A	FBgn0025839	1071.77	-0.214397	0.0481971	-4.44833	8.65e-06	0.000245007	ND-B14.5A	1071.77	-0.126111	0.0473524	-2.66325	0.00773899	0.0273875
wrapper	FBgn0025878	78.5697	-1.37713	0.418799	-3.28829	0.00100798	0.0104955	wrapper	78.5697	-1.46312	0.418609	-3.49519	0.000473725	0.00298464
Eph	FBgn0025936	9212.25	0.134114	0.0386762	3.46762	0.000525083	0.00635161	Eph	9212.25	0.149448	0.0386055	3.87116	0.000108318	0.000956681
Top3beta	FBgn0026015	2760.62	-0.110746	0.0367307	-3.01509	0.00256901	0.0212494	Top3beta	2760.62	-0.0896945	0.0364581	-2.46021	0.0138856	0.0436535
Gasp	FBgn0026077	4342.16	-0.260052	0.0839284	-3.09849	0.00194507	0.0173906	Gasp	4342.16	0.293936	0.0835186	3.51941	0.00043251	0.00278142
Taf10b	FBgn0026324	700.305	-0.188655	0.0654724	-2.88144	0.00395859	0.0290098	Taf10b	700.305	-0.360851	0.0658286	-5.48167	4.21324e-08	1.44531e-06
Eaat2	FBgn0026438	53.4222	-5.73558	1.26596	-4.53063	5.88e-06	0.000182557	Eaat2	53.4222	-4.95429	1.23448	-4.01325	5.98888e-05	0.000598792
mRpL18	FBgn0026741	549.01	-0.250965	0.079814	-3.14437	0.00166443	0.0155241	mRpL18	549.01	-0.285753	0.0794651	-3.59595	0.000323206	0.00221867
XRCC1	FBgn0026751	1136.44	0.172918	0.0498088	3.47163	0.000517311	0.00628814	XRCC1	1136.44	0.218596	0.0492622	4.43739	9.10571e-06	0.000129376
Thd1	FBgn0026869	7580.46	-0.206332	0.0477986	-4.31671	1.58e-05	0.000401612	Thd1	7580.46	0.308747	0.047418	6.51117	7.4566e-11	5.05989e-09
CG13364	FBgn0026879	2575.33	-0.3892	0.0770728	-5.04978	4.42e-07	1.96e-05	CG13364	2575.33	-0.361057	0.076915	-4.69423	2.67615e-06	4.75428e-05
ArgRS	FBgn0027093	3000.14	0.115204	0.037711	3.05493	0.00225116	0.0193503	ArgRS	3000.14	-0.103759	0.0379296	-2.73557	0.00622731	0.0230563
Inx2	FBgn0027108	36000.2	0.151495	0.0232308	6.52133	6.97e-11	7.57e-09	Inx2	36000.2	-0.160659	0.0232846	-6.89978	5.20848e-12	4.46061e-10
miple1	FBgn0027111	3751.88	-0.315936	0.0924981	-3.41559	0.000636429	0.00740401	miple1	3751.88	-0.302446	0.0924264	-3.27229	0.00106678	0.00568799
goe	FBgn0027528	7043.09	0.234421	0.0525462	4.46123	8.15e-06	0.00023464	goe	7043.09	0.130916	0.052545	2.4915	0.0127206	0.040765
CG4766	FBgn0027546	2899.56	0.224636	0.0619401	3.62667	0.000287101	0.00399831	CG4766	2899.56	-0.292842	0.0624427	-4.68977	2.73509e-06	4.83134e-05
CG8740	FBgn0027585	7153.23	-0.171648	0.0619065	-2.77269	0.00555952	0.0372288	CG8740	7153.23	0.383615	0.0615806	6.22948	4.67993e-10	2.62965e-08
CG7028	FBgn0027587	2183.54	0.127989	0.0432505	2.95925	0.00308388	0.0241675	CG7028	2183.54	0.113597	0.0430526	2.63857	0.00832575	0.0288796
CG1688	FBgn0027589	329.028	0.473582	0.152064	3.11436	0.00184344	0.0168013	CG1688	329.028	-0.654833	0.156323	-4.18898	2.80214e-05	0.000324598
CG8230	FBgn0027607	2750.1	0.202838	0.0441633	4.59289	4.37e-06	0.000145493	CG8230	2750.1	-0.114799	0.0445396	-2.57745	0.00995323	0.0334413
Dic1	FBgn0027610	644.815	0.251523	0.0818252	3.07391	0.00211274	0.0184728	Dic1	644.815	0.299554	0.0812393	3.68731	0.000226641	0.00169748
Acf	FBgn0027620	4479.3	-0.716998	0.0580085	-12.3602	4.29e-35	2.67e-32	Acf	4479.3	0.154649	0.0570488	2.71082	0.00671166	0.0245278
MP1	FBgn0027930	2338.61	0.176537	0.0522537	3.37847	0.000728907	0.00815136	MP1	2338.61	-0.167105	0.0526748	-3.17238	0.00151193	0.00748358
kek3	FBgn0028370	11.6173	-4.51018	1.39052	-3.24353	0.00118059	0.0118436	kek3	11.6173	-3.32997	1.30144	-2.55868	0.010507	0.0348959
TMS1	FBgn0028399	2613.56	0.247737	0.0798297	3.10331	0.00191366	0.0172307	TMS1	2613.56	-0.256522	0.0802566	-3.19627	0.00139215	0.00699061
RNaseZ	FBgn0028426	860.038	0.33899	0.0646978	5.2396	1.61e-07	8.26e-06	RNaseZ	860.038	0.338883	0.0643267	5.26816	1.37796e-07	3.99882e-06
He	FBgn0028430	450.877	-0.577749	0.185765	-3.1101	0.00187023	0.0169487	He	450.877	0.641608	0.181861	3.52802	0.000418687	0.00271785
CG4341	FBgn0028481	69.7315	-6.73161	1.52511	-4.41386	1.02e-05	0.000277645	CG4341	69.7315	-6.41591	1.50389	-4.26622	1.98815e-05	0.00024615
EndoGI	FBgn0028515	2234.22	0.233206	0.0652029	3.57662	0.000348063	0.00461183	EndoGI	2234.22	0.237069	0.0650491	3.64446	0.000267954	0.00191784
NimB4	FBgn0028542	645.18	-0.864144	0.210726	-4.1008	4.12e-05	0.000871044	NimB4	645.18	0.862433	0.207105	4.16422	3.12416e-05	0.000357236
sut4	FBgn0028560	44.0581	6.29308	2.31368	2.71995	0.00652927	0.0416525	sut4	44.0581	9.59494	2.3057	4.1614	3.16308e-05	0.000360359
Rpn1	FBgn0028695	8907.91	0.135475	0.0464644	2.91568	0.00354911	0.0268537	Rpn1	8907.91	-0.148388	0.0465585	-3.18713	0.00143694	0.00717775
CG15282	FBgn0028855	828.567	1.00016	0.107484	9.30519	1.34e-20	4.16e-18	CG15282	828.567	0.691736	0.107943	6.40836	1.47092e-10	9.31931e-09
CG4691	FBgn0028870	79.0506	6.95541	2.63581	2.63881	0.00831966	0.0497002	CG4691	79.0506	10.4402	2.63133	3.96765	7.25845e-05	0.000694954
nAChRalpha5	FBgn0028875	49.3771	-7.66452	1.61184	-4.75512	1.98e-06	7.47e-05	nAChRalpha5	49.3771	-6.02769	1.45505	-4.14261	3.43369e-05	0.000386578
CG15270	FBgn0028879	32.2515	-4.34824	1.1858	-3.66693	0.000245476	0.00352848	CG15270	32.2515	-6.2254	1.29887	-4.79293	1.6436e-06	3.23459e-05
CG4168	FBgn0028888	9.60414	-3.93643	1.38161	-2.84916	0.0043835	0.0313231	CG4168	9.60414	-3.31522	1.33387	-2.48541	0.0129404	0.0413339
mthl3	FBgn0028956	3437.45	0.498525	0.0511743	9.74171	2e-22	6.78e-20	mthl3	3437.45	-0.202752	0.0519032	-3.90634	9.37046e-05	0.000847592
scro	FBgn0028993	44.0037	-5.87643	1.29418	-4.54065	5.61e-06	0.000176187	scro	44.0037	-5.19239	1.25514	-4.13691	3.52009e-05	0.000393098
onecut	FBgn0028996	112.777	-4.44949	0.868935	-5.12062	3.05e-07	1.41e-05	onecut	112.777	-4.13937	0.863632	-4.79298	1.6432e-06	3.23459e-05
nerfin-1	FBgn0028999	138.474	-6.38219	1.56477	-4.07867	4.53e-05	0.00093975	nerfin-1	138.474	-6.8693	1.57456	-4.36269	1.28475e-05	0.000172104
disp	FBgn0029088	2718.4	0.565395	0.0545709	10.3607	3.74e-25	1.44e-22	disp	2718.4	0.619132	0.0543578	11.39	4.69245e-30	3.06689e-27
alpha-Catr	FBgn0029105	18.9998	-6.88424	1.97208	-3.49085	0.000481494	0.00593666	alpha-Catr	18.9998	-4.7594	1.74499	-2.72747	0.00638223	0.0235146
Hml	FBgn0029167	4550.74	-0.924932	0.331042	-2.794	0.005206	0.0355208	Hml	4550.74	0.863867	0.330706	2.61219	0.00899651	0.0307765
CG14797	FBgn0029587	373.347	-0.485792	0.0959574	-5.06258	4.14e-07	1.86e-05	CG14797	373.347	0.296943	0.0901512	3.29383	0.000988307	0.00535883
CG10804	FBgn0029663	32.5391	-1.44937	0.339413	-4.27023	1.95e-05	0.000475747	CG10804	32.5391	-1.15046	0.329018	-3.49664	0.000471159	0.00297754
CG10803	FBgn0029666	3761.62	0.165599	0.0369388	4.48305	7.36e-06	0.000216548	CG10803	3761.62	0.178444	0.0367617	4.85408	1.20945e-06	2.50316e-05
CG3556	FBgn0029708	149.831	-2.68881	0.740905	-3.62909	0.000284417	0.00397083	CG3556	149.831	-2.0385	0.737833	-2.76282	0.00573038	0.0215505
CG3568	FBgn0029710	351.69	1.46079	0.105828	13.8034	2.43e-43	1.81e-40	CG3568	351.69	-0.283489	0.115006	-2.46499	0.0137016	0.0432259
AdamTS-B	FBgn0029791	4426.5	-0.31665	0.0802993	-3.94337	8.03e-05	0.00147291	AdamTS-B	4426.5	0.326457	0.0798207	4.08987	4.31611e-05	0.00045967
CG12239	FBgn0029810	32.9107	-5.38187	1.20974	-4.4488	8.64e-06	0.000245007	CG12239	32.9107	-3.89358	1.14468	-3.40147	0.000670252	0.00393718
CG16721	FBgn0029820	1813.05	-0.146531	0.052725	-2.77915	0.00545007	0.0366936	CG16721	1813.05	-0.204735	0.0526186	-3.89092	9.98645e-05	0.000896038
CG6041	FBgn0029826	369.268	0.38	0.13015	2.91971	0.00350355	0.0266037	CG6041	369.268	0.389769	0.12969	3.00538	0.00265248	0.0117595
MCTS1	FBgn0029833	2311.28	-0.155974	0.0516129	-3.022	0.00251113	0.0208169	MCTS1	2311.28	-0.445303	0.0519735	-8.5679	1.05391e-17	2.46933e-15
pigs	FBgn0029881	2152.61	-0.32131	0.113784	-2.82386	0.00474487	0.0332885	pigs	2152.61	0.802794	0.112677	7.12473	1.04284e-12	1.01968e-10
CG3226	FBgn0029882	3636.91	-0.135118	0.0342487	-3.94518	7.97e-05	0.00146424	CG3226	3636.91	-0.359825	0.034467	-10.4397	1.63324e-25	8.45065e-23
CG14431	FBgn0029922	1130.1	-0.213209	0.0527195	-4.04422	5.25e-05	0.00106165	CG14431	1130.1	0.149698	0.050977	2.93659	0.00331848	0.0140553
CG4607	FBgn0029932	192.369	0.547843	0.186853	2.93195	0.00336836	0.0257826	CG4607	192.369	-0.634727	0.19438	-3.2654	0.0010931	0.00580092
CG9650	FBgn0029939	561.684	-0.527848	0.194035	-2.72038	0.00652067	0.0416214	CG9650	561.684	-0.495853	0.193719	-2.55965	0.0104778	0.0348628
Dok	FBgn0029944	2342.48	0.119805	0.0408768	2.93088	0.00338005	0.0258404	Dok	2342.48	0.178376	0.040526	4.40151	1.07502e-05	0.000148991
CG15478	FBgn0029955	16.5819	-4.4034	1.65629	-2.6586	0.00784669	0.047846	CG15478	16.5819	-5.80657	1.75212	-3.31403	0.000919608	0.00508219
CARPA	FBgn0029962	13.2245	-4.93383	1.49751	-3.2947	0.000985278	0.0102879	CARPA	13.2245	-4.20352	1.43583	-2.92759	0.00341603	0.0143457
spirit	FBgn0030051	782.534	0.612939	0.230653	2.65741	0.00787446	0.0479369	spirit	782.534	-0.673833	0.232225	-2.90164	0.00371216	0.0152843
CG12065	FBgn0030052	987.927	-0.423006	0.0960863	-4.40235	1.07e-05	0.000289952	CG12065	987.927	0.478619	0.0936497	5.11073	3.20913e-07	8.23367e-06
CG2004	FBgn0030060	2112.75	-0.184709	0.0437589	-4.22106	2.43e-05	0.000571251	CG2004	2112.75	-0.202875	0.0435488	-4.65856	3.18437e-06	5.50216e-05
CG12115	FBgn0030097	1843.82	13.9693	2.45941	5.67992	1.35e-08	9.42e-07	CG12115	1843.82	10.1797	2.45966	4.13868	3.49307e-05	0.000391135
CG17754	FBgn0030114	5707.06	0.271368	0.0509412	5.32708	9.98e-08	5.47e-06	CG17754	5707.06	-0.218239	0.0512256	-4.26034	2.04115e-05	0.000250497
Aladin	FBgn0030122	1607.89	-0.261357	0.0720905	-3.6254	0.000288509	0.00400795	Aladin	1607.89	-0.214583	0.0717904	-2.98902	0.00279871	0.0122807
CG9686	FBgn0030158	111.442	-4.48934	1.12557	-3.98851	6.65e-05	0.00126889	CG9686	111.442	-5.64953	1.1437	-4.93971	7.8239e-07	1.76649e-05
CG9689	FBgn0030159	1718.01	0.460541	0.0606867	7.58883	3.23e-14	4.95e-12	CG9689	1718.01	-0.413421	0.062278	-6.63831	3.17293e-11	2.33145e-09
CG1637	FBgn0030245	2004.33	0.208514	0.0606422	3.43842	0.000585115	0.00690226	CG1637	2004.33	-0.178645	0.0611405	-2.92187	0.00347938	0.0145478
CG1537	FBgn0030260	9.28468	-4.8049	1.29034	-3.72375	0.000196281	0.00294633	CG1537	9.28468	-2.98841	1.08537	-2.75334	0.00589904	0.0220845
Klp10A	FBgn0030268	7502.62	-0.10253	0.0296916	-3.45317	0.00055405	0.00661253	Klp10A	7502.62	0.0788778	0.02941	2.682	0.00731833	0.026205
CG11752	FBgn0030292	738.485	-0.343493	0.0717448	-4.7877	1.69e-06	6.48e-05	CG11752	738.485	-0.330244	0.0712192	-4.637	3.53497e-06	5.98055e-05
HP5	FBgn0030301	2834.64	0.156256	0.0354375	4.40935	1.04e-05	0.000282798	HP5	2834.64	0.315334	0.034894	9.03689	1.61192e-19	5.13253e-17
Cyp4g15	FBgn0030304	14.3778	-4.21505	1.52593	-2.76229	0.00573978	0.0379219	Cyp4g15	14.3778	-4.09298	1.51454	-2.70246	0.00688294	0.0250065
prtp	FBgn0030329	2928.88	0.469037	0.0680339	6.89417	5.42e-12	6.52e-10	prtp	2928.88	-0.318108	0.0687734	-4.62545	3.7379e-06	6.22216e-05
CG1578	FBgn0030336	3889.26	-0.194859	0.0667454	-2.91944	0.00350662	0.0266042	CG1578	3889.26	0.193163	0.066326	2.91233	0.00358747	0.0148994
SelG	FBgn0030350	2766.29	-0.476218	0.132112	-3.60466	0.000312565	0.00427034	SelG	2766.29	-0.329966	0.131942	-2.50084	0.0123898	0.0398593
CG10362	FBgn0030358	14.1913	-7.31065	1.94156	-3.76534	0.000166322	0.00259773	CG10362	14.1913	-4.65297	1.63365	-2.8482	0.0043967	0.0174547
moon	FBgn0030373	10.3209	7.33823	1.29459	5.66838	1.44e-08	9.89e-07	moon	10.3209	4.17666	1.34886	3.09643	0.00195863	0.00919905
CG1924	FBgn0030377	211.701	-0.538905	0.145233	-3.71061	0.000206759	0.00307063	CG1924	211.701	-0.561728	0.1446	-3.88471	0.000102454	0.000913332
CG2556	FBgn0030396	474.591	0.645228	0.209135	3.08523	0.00203397	0.0179526	CG2556	474.591	-0.595813	0.211714	-2.81423	0.00488937	0.0189976
CG4004	FBgn0030418	1031.76	0.219746	0.0673801	3.26129	0.00110905	0.0113059	CG4004	1031.76	-0.231784	0.0684464	-3.38636	0.000708253	0.00411948
CG12715	FBgn0030443	97.9654	6.65258	1.5036	4.42443	9.67e-06	0.000268328	CG12715	97.9654	7.32933	1.50297	4.87657	1.07944e-06	2.30317e-05
CG15747	FBgn0030474	1030.87	-0.414336	0.0671818	-6.16738	6.94e-10	6.36e-08	CG15747	1030.87	-0.216439	0.0661499	-3.27195	0.00106808	0.00569247
Rbp1-like	FBgn0030479	4823.51	-0.178569	0.0669264	-2.66814	0.00762733	0.0469177	Rbp1-like	4823.51	-0.405668	0.0670176	-6.05315	1.42038e-09	7.08366e-08
CG9941	FBgn0030514	2123.18	0.145673	0.0404926	3.59753	0.000321257	0.00435997	CG9941	2123.18	-0.166183	0.0410088	-4.05236	5.07026e-05	0.000522354
CG11134	FBgn0030518	571.978	-0.404168	0.119756	-3.37493	0.000738358	0.00824057	CG11134	571.978	-0.3347	0.119136	-2.80939	0.00496358	0.0192257
CG11590	FBgn0030545	1303.94	-0.218444	0.0566542	-3.85575	0.000115376	0.00194023	CG11590	1303.94	-0.141876	0.0560963	-2.52915	0.0114338	0.0373941
CG9514	FBgn0030592	115.704	2.8991	0.277135	10.461	1.31e-25	5.21e-23	CG9514	115.704	-1.05136	0.319393	-3.29173	0.000995716	0.00538536
CG12608	FBgn0030630	1482.78	0.227649	0.060283	3.77633	0.000159154	0.00250679	CG12608	1482.78	0.211965	0.0600786	3.52814	0.000418494	0.00271785
MSBP	FBgn0030703	4798.47	0.218794	0.0612315	3.57323	0.000352609	0.00466333	MSBP	4798.47	-0.163743	0.0614351	-2.6653	0.00769202	0.02727
Lrp4	FBgn0030706	53.1751	-4.52182	1.02437	-4.41423	1.01e-05	0.000277645	Lrp4	53.1751	-3.85885	1.00803	-3.8281	0.000129138	0.00109902
CG9170	FBgn0030716	1989.4	0.657537	0.0778196	8.4495	2.93e-17	6.68e-15	CG9170	1989.4	0.621003	0.0777404	7.98816	1.36965e-15	2.15295e-13
CG8939	FBgn0030720	2948.99	0.181047	0.035132	5.15334	2.56e-07	1.21e-05	CG8939	2948.99	0.130406	0.035024	3.72333	0.000196612	0.00151721
CG9919	FBgn0030742	151.353	-0.939562	0.336744	-2.79014	0.00526858	0.0358603	CG9919	151.353	-0.809389	0.335604	-2.41174	0.0158767	0.0482775
CG9782	FBgn0030763	3770.73	0.522814	0.0951836	5.49269	3.96e-08	2.44e-06	CG9782	3770.73	0.709415	0.0950286	7.46528	8.31252e-14	1.00218e-11
CG9672	FBgn0030777	208.498	8.94572	1.55082	5.76837	8e-09	6.09e-07	CG9672	208.498	4.43352	1.55649	2.8484	0.00439392	0.0174492
CG8661	FBgn0030837	431.972	8.75661	2.04464	4.28271	1.85e-05	0.00045378	CG8661	431.972	7.03211	2.0449	3.43885	0.00058419	0.00353877
Gss1	FBgn0030882	3144.66	0.298932	0.0551583	5.41954	5.98e-08	3.55e-06	Gss1	3144.66	0.292846	0.0550419	5.32041	1.03532e-07	3.16665e-06
Frq1	FBgn0030897	42.5166	-3.38152	1.10454	-3.06146	0.00220263	0.019065	Frq1	42.5166	-3.93005	1.11262	-3.53225	0.000412033	0.0026859
CG14190	FBgn0030979	92.5546	0.697761	0.235082	2.96816	0.00299592	0.0237213	CG14190	92.5546	0.66683	0.234443	2.84432	0.00445063	0.0176349
Hs3st-B	FBgn0031005	10.6853	-5.18835	1.49701	-3.4658	0.00052865	0.00637745	Hs3st-B	10.6853	-3.21508	1.31821	-2.43898	0.0147288	0.0456565
CG14200	FBgn0031023	3598.31	-0.260539	0.0570643	-4.56572	4.98e-06	0.000162297	CG14200	3598.31	0.176094	0.0564685	3.11844	0.00181808	0.00866013
MKP-4	FBgn0031044	840.065	0.271326	0.0622981	4.35529	1.33e-05	0.000345614	MKP-4	840.065	0.192634	0.0622037	3.09683	0.00195602	0.0091926
CG12531	FBgn0031064	45.0618	-5.55948	1.42604	-3.89854	9.68e-05	0.00170429	CG12531	45.0618	-4.64602	1.39273	-3.3359	0.000850237	0.00476708
CG14234	FBgn0031065	34.9222	-3.09116	0.966035	-3.19984	0.00137503	0.013386	CG14234	34.9222	-2.41925	0.953889	-2.53619	0.0112065	0.0368039
CG1695	FBgn0031116	18.4383	-3.90228	1.04859	-3.72144	0.000198088	0.00296895	CG1695	18.4383	-2.97479	1.0055	-2.95851	0.00309131	0.0132876
CG15449	FBgn0031146	176.152	-0.451473	0.151431	-2.98138	0.00286954	0.0230573	CG15449	176.152	-0.564769	0.15152	-3.72736	0.000193494	0.00150364
bves	FBgn0031150	2431.25	-0.262711	0.0945777	-2.77773	0.00547402	0.0368327	bves	2431.25	-0.283283	0.0944891	-2.99805	0.00271711	0.0119819
Cp110	FBgn0031191	1383.89	-0.239806	0.0675028	-3.55253	0.000381544	0.00493272	Cp110	1383.89	0.350555	0.0658542	5.32321	1.01953e-07	3.14938e-06
CG3625	FBgn0031245	1193.41	0.240663	0.0841561	2.85972	0.00424016	0.0305085	CG3625	1193.41	-0.300452	0.0850567	-3.53237	0.000411854	0.0026859
CG4133	FBgn0031257	25.662	-5.01572	1.24907	-4.01556	5.93e-05	0.00115742	CG4133	25.662	-4.21742	1.20708	-3.49391	0.000476004	0.00299292
CG3662	FBgn0031285	3673.41	0.172343	0.0340248	5.06521	4.08e-07	1.84e-05	CG3662	3673.41	-0.155006	0.0344064	-4.50516	6.63243e-06	0.000100405
IA-2	FBgn0031294	405.785	-6.02996	0.847466	-7.11528	1.12e-12	1.44e-10	IA-2	405.785	-4.84625	0.837495	-5.78661	7.18232e-09	2.94356e-07
CG4629	FBgn0031299	247.959	-0.677421	0.129892	-5.21528	1.84e-07	9.2e-06	CG4629	247.959	-0.505424	0.127773	-3.95565	7.63271e-05	0.000723534
CG4577	FBgn0031306	55.3729	-4.761	0.867203	-5.49006	4.02e-08	2.46e-06	CG4577	55.3729	-3.5838	0.835006	-4.29194	1.77119e-05	0.000223641
Vps29	FBgn0031310	1338.4	-0.167742	0.0595103	-2.81871	0.00482172	0.0336377	Vps29	1338.4	-0.368467	0.0597869	-6.163	7.13781e-10	3.80418e-08
CG3609	FBgn0031418	1490.1	0.288569	0.0569424	5.06772	4.03e-07	1.82e-05	CG3609	1490.1	0.26118	0.0567578	4.60167	4.19124e-06	6.8845e-05
VGlut	FBgn0031424	79.274	-8.45868	1.62753	-5.19725	2.02e-07	9.96e-06	VGlut	79.274	-6.88745	1.46509	-4.70106	2.58816e-06	4.66418e-05
ND-B14.5B	FBgn0031505	1167.39	-0.257353	0.0609962	-4.21917	2.45e-05	0.000573671	ND-B14.5B	1167.39	-0.170109	0.0603854	-2.81705	0.00484663	0.018877
CG15404	FBgn0031512	44.5146	8.38561	2.41719	3.46916	0.000522087	0.00633243	CG15404	44.5146	8.5583	2.41684	3.54111	0.000398444	0.0026207
CG8851	FBgn0031546	27.0999	5.87971	1.76969	3.32245	0.000892306	0.00945844	CG8851	27.0999	8.82826	1.75618	5.02696	4.98314e-07	1.1888e-05
CG2818	FBgn0031566	1491.07	-0.348457	0.0604225	-5.767	8.07e-09	6.1e-07	CG2818	1491.07	-0.437894	0.0603834	-7.2519	4.10966e-13	4.28855e-11
Fnta	FBgn0031633	1705.11	0.21698	0.0556183	3.90123	9.57e-05	0.0016908	Fnta	1705.11	0.236119	0.0553538	4.26563	1.99336e-05	0.000246549
CG8891	FBgn0031663	1073.47	-0.29161	0.0741227	-3.93414	8.35e-05	0.00151822	CG8891	1073.47	0.350012	0.0719489	4.86473	1.14614e-06	2.40014e-05
Nepl3	FBgn0031678	1171.44	0.299071	0.106912	2.79735	0.00515242	0.0352173	Nepl3	1171.44	0.440308	0.106507	4.13408	3.56383e-05	0.000395653
CG14024	FBgn0031697	25.1702	-4.98271	1.15517	-4.31341	1.61e-05	0.000406724	CG14024	25.1702	-2.83044	1.06599	-2.65522	0.00792562	0.0278969
CG14015	FBgn0031716	14.3802	-3.17643	0.970485	-3.27303	0.001064	0.0109263	CG14015	14.3802	-3.65068	0.990467	-3.68582	0.000227971	0.00170476
DIP-eta	FBgn0031725	12.3655	-8.10682	2.02966	-3.99418	6.49e-05	0.00124526	DIP-eta	12.3655	-4.33309	1.72907	-2.50603	0.0122096	0.039361
Tsp	FBgn0031850	3641.73	0.14932	0.0447937	3.33352	0.000857556	0.00918587	Tsp	3641.73	-0.131492	0.0450263	-2.92034	0.00349655	0.0146064
Nuf2	FBgn0031886	1080.06	-0.225034	0.0730716	-3.07963	0.00207256	0.0182281	Nuf2	1080.06	-0.193727	0.0726847	-2.66531	0.00769179	0.02727
CG14535	FBgn0031955	30.6481	-2.72262	0.804796	-3.383	0.000716989	0.00804083	CG14535	30.6481	-2.52569	0.798571	-3.16277	0.00156278	0.0076797
Scgalpha	FBgn0032013	11.8594	-3.27246	1.01514	-3.22364	0.00126571	0.0125371	Scgalpha	11.8594	-2.34242	0.96755	-2.42098	0.0154786	0.0473742
CG7781	FBgn0032021	105.649	-1.49593	0.370377	-4.03895	5.37e-05	0.00107542	CG7781	105.649	-0.989862	0.365838	-2.70574	0.00681527	0.0248042
Dh31	FBgn0032048	14.4855	-8.27469	1.80114	-4.59414	4.35e-06	0.000145057	Dh31	14.4855	-4.85595	1.47847	-3.28445	0.00102181	0.00551078
CG4382	FBgn0032132	2297.82	0.790431	0.072538	10.8968	1.19e-27	5.34e-25	CG4382	2297.82	-0.369489	0.0739407	-4.9971	5.81989e-07	1.35848e-05
nAChRalpha6	FBgn0032151	97.1283	-4.0942	0.60897	-6.72316	1.78e-11	2.09e-09	nAChRalpha6	97.1283	-2.24437	0.584879	-3.83732	0.000124385	0.0010682
CG4537	FBgn0032153	148.396	-0.569403	0.191232	-2.97754	0.00290567	0.0232286	CG4537	148.396	-0.464397	0.189508	-2.45054	0.0142641	0.0444943
CG4839	FBgn0032187	103.432	3.67738	0.671477	5.47656	4.34e-08	2.62e-06	CG4839	103.432	2.39693	0.674533	3.55346	0.000380201	0.00252748
CG5731	FBgn0032192	1007.74	0.296167	0.0903233	3.27896	0.00104189	0.0107873	CG5731	1007.74	-0.230337	0.0913162	-2.52241	0.0116553	0.0379287
GATAd	FBgn0032223	1945.89	0.202733	0.0441221	4.59481	4.33e-06	0.000145026	GATAd	1945.89	0.117293	0.0440784	2.66101	0.0077906	0.0275309
lft	FBgn0032230	4361.86	0.231965	0.0382371	6.06649	1.31e-09	1.15e-07	lft	4361.86	-0.448805	0.0390095	-11.505	1.24444e-30	9.09029e-28
Klp31E	FBgn0032243	610.631	0.204741	0.0698299	2.93199	0.00336795	0.0257826	Klp31E	610.631	0.219183	0.0692665	3.16434	0.00155436	0.00764742
loh	FBgn0032252	74.8859	0.935548	0.337561	2.7715	0.00557995	0.0372986	loh	74.8859	0.956923	0.336706	2.84201	0.00448295	0.0177404
CG4983	FBgn0032371	32.4627	5.95098	2.12117	2.80552	0.00502354	0.0346994	CG4983	32.4627	9.16472	2.11021	4.34305	1.4052e-05	0.000185045
firl	FBgn0032405	742.508	-0.708552	0.225918	-3.13633	0.00171076	0.0158504	firl	742.508	-1.18536	0.226551	-5.2322	1.67506e-07	4.71676e-06
Edem2	FBgn0032480	2190.76	0.170653	0.0488026	3.4968	0.000470867	0.00581846	Edem2	2190.76	-0.141722	0.049229	-2.87884	0.00399135	0.0161606
CG10859	FBgn0032520	69.2509	3.25965	1.21416	2.6847	0.00725947	0.0452776	CG10859	69.2509	7.08439	1.19973	5.90499	3.52677e-09	1.56412e-07
Ance-2	FBgn0032535	65.6904	-1.77414	0.230237	-7.70569	1.3e-14	2.11e-12	Ance-2	65.6904	-1.63309	0.224712	-7.2675	3.66209e-13	3.92033e-11
CG6304	FBgn0032624	39.2697	6.36338	2.22108	2.86499	0.00417019	0.0301846	CG6304	39.2697	9.39948	2.21333	4.24676	2.16888e-05	0.000263792
SPH93	FBgn0032638	220.097	1.9325	0.647008	2.98682	0.00281893	0.022827	SPH93	220.097	2.40638	0.646145	3.72421	0.000195931	0.00151541
Oli	FBgn0032651	18.2304	-6.88878	2.08713	-3.3006	0.000964782	0.0101022	Oli	18.2304	-6.4212	2.00128	-3.20854	0.00133409	0.00675121
CG5790	FBgn0032677	56.4712	6.58292	2.06103	3.19399	0.00140321	0.0135744	CG5790	56.4712	9.97097	2.05366	4.85521	1.20259e-06	2.49729e-05
CG10376	FBgn0032702	1059.61	0.185542	0.0614405	3.01986	0.00252889	0.0209486	CG10376	1059.61	0.201848	0.0610573	3.30589	0.000946769	0.00520912
CG15168	FBgn0032732	970.45	0.279245	0.0930539	3.0009	0.00269185	0.0220051	CG15168	970.45	-0.256904	0.0940786	-2.73074	0.00631924	0.0233271
Sidpn	FBgn0032741	38.4311	-6.10875	1.44539	-4.22637	2.37e-05	0.000562688	Sidpn	38.4311	-3.41864	1.34514	-2.54148	0.0110384	0.0363497
CG17349	FBgn0032771	41.7655	6.60289	1.71791	3.84357	0.000121259	0.00201791	CG17349	41.7655	9.38427	1.70963	5.48907	4.04052e-08	1.38989e-06
Hasp	FBgn0032797	24.4355	-6.10007	1.38554	-4.40266	1.07e-05	0.000289952	Hasp	24.4355	-3.70439	1.22721	-3.01855	0.00253986	0.0113904
CG10132	FBgn0032798	62.8853	-3.04859	0.665505	-4.58086	4.63e-06	0.000152769	CG10132	62.8853	-2.32482	0.655135	-3.54861	0.000387265	0.0025662
CG10166	FBgn0032799	1503.04	0.14201	0.0528782	2.6856	0.00723988	0.0451805	CG10166	1503.04	-0.150026	0.0533827	-2.81039	0.0049481	0.0191718
sNPF	FBgn0032840	9.1993	-5.92115	1.86788	-3.16997	0.00152453	0.0145096	sNPF	9.1993	-5.36437	1.75277	-3.0605	0.00220967	0.0101365
CG14397	FBgn0032914	13.503	-2.45315	0.803454	-3.05325	0.00226377	0.0194438	CG14397	13.503	-2.2068	0.789061	-2.79673	0.00516219	0.0197852
Mcm10	FBgn0032929	1099.25	0.189851	0.0575052	3.30146	0.000961823	0.0100807	Mcm10	1099.25	0.28079	0.0568705	4.93736	7.91874e-07	1.78143e-05
CG8671	FBgn0032938	3351.01	-0.17118	0.0491103	-3.48563	0.000490983	0.00603369	CG8671	3351.01	0.120585	0.0485757	2.48241	0.0130495	0.0416044
nrv3	FBgn0032946	202.9	-2.98317	0.706282	-4.22376	2.4e-05	0.000566848	nrv3	202.9	-2.56444	0.704319	-3.64102	0.000271557	0.00193471
Lamp1	FBgn0032949	8486.86	0.322223	0.0614994	5.23944	1.61e-07	8.26e-06	Lamp1	8486.86	-0.149017	0.0616495	-2.41716	0.0156421	0.0478258
CG14464	FBgn0033000	1733.97	-0.157918	0.0537282	-2.93919	0.00329066	0.0252585	CG14464	1733.97	-0.299055	0.053825	-5.55606	2.75932e-08	9.90326e-07
CG15236	FBgn0033108	78.4945	-8.87726	1.73165	-5.12647	2.95e-07	1.38e-05	CG15236	78.4945	-5.7955	1.45283	-3.98912	6.63188e-05	0.000646427
Spn42De	FBgn0033115	230.397	-0.460448	0.160945	-2.86091	0.00422428	0.0304382	Spn42De	230.397	0.89211	0.149759	5.95697	2.56964e-09	1.17403e-07
Gadd45	FBgn0033153	455.739	0.518821	0.123784	4.19136	2.77e-05	0.000626457	Gadd45	455.739	0.620088	0.123012	5.04086	4.63455e-07	1.12187e-05
Corin	FBgn0033192	172.088	-1.41633	0.18257	-7.75773	8.65e-15	1.51e-12	Corin	172.088	-0.91555	0.176738	-5.18027	2.21564e-07	6.03374e-06
CG12107	FBgn0033209	972.341	-0.283705	0.0908485	-3.12284	0.00179118	0.0164321	CG12107	972.341	-0.283081	0.0905687	-3.12559	0.00177449	0.0084981
CG11191	FBgn0033249	8.35729	-4.60435	1.37496	-3.34872	0.000811864	0.00883178	CG11191	8.35729	-5.14543	1.43943	-3.57463	0.000350724	0.00236443
CG14762	FBgn0033250	52.8733	-4.65137	1.06647	-4.36146	1.29e-05	0.000339153	CG14762	52.8733	-2.51958	1.02981	-2.44666	0.0144189	0.0448931
Obp44a	FBgn0033268	2083.95	-3.30962	0.769745	-4.29964	1.71e-05	0.000427041	Obp44a	2083.95	-3.184	0.769648	-4.13696	3.51937e-05	0.000393098
CG13751	FBgn0033340	684.107	-0.411213	0.13184	-3.11902	0.00181451	0.0165961	CG13751	684.107	-0.345709	0.1314	-2.63098	0.00851395	0.0294046
MrgBP	FBgn0033341	1194.34	-0.189941	0.0575294	-3.30164	0.000961219	0.0100807	MrgBP	1194.34	-0.187144	0.0571794	-3.27292	0.00106442	0.00568287
FANCI	FBgn0033354	1797.87	-0.2386	0.0771143	-3.09411	0.00197402	0.017562	FANCI	1797.87	0.385873	0.075962	5.07982	3.77794e-07	9.53546e-06
Tom7	FBgn0033357	1599.56	-0.45799	0.122008	-3.75376	0.000174204	0.00267967	Tom7	1599.56	-0.334067	0.121733	-2.74426	0.00606478	0.0225486
spab	FBgn0033358	6.90953	-3.72343	1.34344	-2.77157	0.0055786	0.0372986	spab	6.90953	-4.40007	1.40639	-3.12863	0.00175626	0.00843358
PPO2	FBgn0033367	2263.74	1.00673	0.337413	2.98366	0.00284819	0.0229502	PPO2	2263.74	0.986428	0.33739	2.9237	0.00345898	0.014482
CG13742	FBgn0033372	981.37	0.229521	0.0534317	4.2956	1.74e-05	0.000433071	CG13742	981.37	0.252507	0.0529496	4.76881	1.85314e-06	3.56227e-05
GstE13	FBgn0033381	1455.64	-0.149524	0.0563104	-2.65535	0.0079225	0.0481769	GstE13	1455.64	-0.259884	0.0563282	-4.61374	3.9548e-06	6.5481e-05
CG1698	FBgn0033443	321.438	0.70429	0.173434	4.06084	4.89e-05	0.00100148	CG1698	321.438	-0.672166	0.178288	-3.7701	0.00016318	0.00131582
Sting	FBgn0033453	1026.91	0.192992	0.0685738	2.81437	0.00488729	0.0340103	Sting	1026.91	0.278736	0.0680222	4.09773	4.17227e-05	0.000449361
CG12384	FBgn0033624	7821.28	0.0995182	0.0376235	2.64511	0.00816648	0.0490659	CG12384	7821.28	-0.0993317	0.0376921	-2.63535	0.0084051	0.029098
CG8860	FBgn0033691	3061.05	-0.197747	0.050306	-3.93088	8.46e-05	0.00152658	CG8860	3061.05	-0.50358	0.0506102	-9.95016	2.51773e-23	1.07811e-20
Drl-2	FBgn0033791	31.245	-4.51456	1.22044	-3.69913	0.000216341	0.00317082	Drl-2	31.245	-5.77738	1.28643	-4.49101	7.08849e-06	0.000105419
CG4714	FBgn0033819	31.7349	5.7922	2.15598	2.68657	0.00721902	0.0451007	CG4714	31.7349	9.09366	2.14386	4.24172	2.2181e-05	0.000268203
CG18278	FBgn0033836	280.094	-0.615985	0.0978326	-6.29631	3.05e-10	3.07e-08	CG18278	280.094	-0.393623	0.0950531	-4.14108	3.45669e-05	0.000388463
CG6329	FBgn0033872	68.809	-5.77658	1.09924	-5.25509	1.48e-07	7.73e-06	CG6329	68.809	-5.73495	1.09317	-5.24614	1.55318e-07	4.40839e-06
Syngr	FBgn0033876	47.0831	-2.3383	0.634616	-3.68459	0.000229072	0.00333123	Syngr	47.0831	-2.67779	0.638303	-4.19516	2.72675e-05	0.000318241
Echs1	FBgn0033879	6430.78	-0.344123	0.0512524	-6.71427	1.89e-11	2.18e-09	Echs1	6430.78	-0.375247	0.0511995	-7.32911	2.31692e-13	2.59203e-11
CG6701	FBgn0033889	4076.5	0.912669	0.0623295	14.6427	1.5e-48	1.29e-45	CG6701	4076.5	0.832973	0.0623101	13.3682	9.27828e-41	1.04743e-37
CysRS-m	FBgn0033900	602.114	0.187377	0.0672333	2.78697	0.00532034	0.036108	CysRS-m	602.114	0.215614	0.0665736	3.23873	0.00120065	0.00622321
CG8547	FBgn0033919	3074.78	-0.415911	0.126831	-3.27925	0.00104082	0.0107873	CG8547	3074.78	0.500877	0.126232	3.96791	7.25062e-05	0.000694954
CG8613	FBgn0033924	1626.95	0.145971	0.0520569	2.80406	0.00504629	0.0347472	CG8613	1626.95	0.223498	0.0516098	4.33052	1.48755e-05	0.000193024
Arc1	FBgn0033926	1327.11	0.568741	0.173012	3.28729	0.00101157	0.0105231	Arc1	1327.11	-1.05173	0.175256	-6.00109	1.96003e-09	9.47067e-08
Arc2	FBgn0033928	111.595	0.412627	0.15439	2.67262	0.00752609	0.046521	Arc2	111.595	-1.37267	0.182744	-7.51147	5.84681e-14	7.18868e-12
Cpr51A	FBgn0033942	806.986	0.622432	0.139581	4.45927	8.22e-06	0.00023521	Cpr51A	806.986	0.485427	0.139637	3.47635	0.000508282	0.00315908
Had2	FBgn0033949	485.554	-0.458801	0.151003	-3.03836	0.00237867	0.0200457	Had2	485.554	-0.521605	0.150859	-3.45758	0.00054506	0.00334415
jef	FBgn0033958	10.9081	-3.87981	1.42777	-2.7174	0.00657976	0.0418552	jef	10.9081	-5.11811	1.52877	-3.34787	0.000814362	0.00460717
ND-B15	FBgn0033961	930.947	-0.386762	0.0861625	-4.48875	7.16e-06	0.000213643	ND-B15	930.947	-0.326588	0.0856802	-3.81171	0.000138009	0.0011533
tun	FBgn0034046	3944.6	0.204631	0.0503628	4.06312	4.84e-05	0.000997205	tun	3944.6	0.137254	0.0503233	2.72744	0.00638284	0.0235146
SP2353	FBgn0034070	108.962	-4.57229	1.08825	-4.20152	2.65e-05	0.000610078	SP2353	108.962	-4.61396	1.08743	-4.24299	2.20559e-05	0.00026695
clu	FBgn0034087	5761.07	0.115435	0.0371266	3.10921	0.00187588	0.016979	clu	5761.07	0.209589	0.0369274	5.67571	1.38111e-08	5.39329e-07
Atg9	FBgn0034110	987.413	0.230768	0.0563424	4.09582	4.21e-05	0.000887613	Atg9	987.413	0.136189	0.0563114	2.41849	0.0155852	0.0476691
CG4409	FBgn0034128	59.3851	-4.24557	0.935039	-4.54053	5.61e-06	0.000176187	CG4409	59.3851	-3.14042	0.915411	-3.43061	0.000602235	0.00362158
S-Lap8	FBgn0034132	207.33	8.2121	2.43904	3.36694	0.000760072	0.00841373	S-Lap8	207.33	11.8609	2.437	4.86703	1.1329e-06	2.3764e-05
CG8311	FBgn0034141	1562.08	-0.189985	0.0522441	-3.63649	0.000276381	0.00388288	CG8311	1562.08	-0.175404	0.0519154	-3.37865	0.000728438	0.00420585
CG8306	FBgn0034142	4897.3	0.238356	0.030697	7.76482	8.18e-15	1.47e-12	CG8306	4897.3	0.1432	0.0306849	4.6668	3.05929e-06	5.3059e-05
CG5089	FBgn0034144	159.414	4.68995	1.57669	2.97455	0.00293423	0.0233714	CG5089	159.414	7.98365	1.57345	5.07396	3.89614e-07	9.79399e-06
CG6805	FBgn0034179	1459.07	0.230724	0.0526406	4.38301	1.17e-05	0.000312401	CG6805	1459.07	0.157454	0.0525589	2.99577	0.00273757	0.012055
mthl4	FBgn0034219	1595.65	0.62356	0.0764092	8.1608	3.33e-16	6.65e-14	mthl4	1595.65	-0.238899	0.0777415	-3.073	0.00211921	0.0098122
UQCR-6.4	FBgn0034245	1346.19	-0.448538	0.123877	-3.62083	0.000293664	0.00405932	UQCR-6.4	1346.19	-0.474245	0.123765	-3.83182	0.000127198	0.00108634
CG10936	FBgn0034253	2794.14	-0.970877	0.0995187	-9.75572	1.74e-22	6.09e-20	CG10936	2794.14	-1.72734	0.100263	-17.2282	1.6312e-66	1.01281e-62
dpr13	FBgn0034286	14.9695	-5.10329	1.49571	-3.41195	0.000644989	0.00745719	dpr13	14.9695	-4.41211	1.43701	-3.07033	0.00213823	0.00987817
CG10910	FBgn0034289	988.458	25.4585	2.86245	8.89395	5.9e-19	1.65e-16	CG10910	988.458	22.8243	2.86271	7.97298	1.54894e-15	2.40434e-13
GstE1	FBgn0034335	548.351	0.929785	0.115205	8.07072	6.99e-16	1.3e-13	GstE1	548.351	1.64275	0.112325	14.625	1.94473e-48	3.44995e-45
CG5174	FBgn0034345	8581.99	-0.114573	0.0241973	-4.73494	2.19e-06	8.17e-05	CG5174	8581.99	-0.0793312	0.0240495	-3.29867	0.00097144	0.00530723
CG7461	FBgn0034432	2698.95	0.234288	0.0695893	3.36673	0.000760644	0.00841373	CG7461	2698.95	-0.172077	0.0699437	-2.46023	0.0138849	0.0436535
TTLL6A	FBgn0034459	17.8833	5.16768	1.74795	2.95641	0.00311239	0.0243229	TTLL6A	17.8833	7.10559	1.73806	4.08823	4.34668e-05	0.000462529
CG13442	FBgn0034546	27.6097	5.46592	1.94149	2.81532	0.00487282	0.0339307	CG13442	27.6097	8.94895	1.92438	4.6503	3.31449e-06	5.685e-05
CG3216	FBgn0034568	29.55	-2.97009	0.456867	-6.50101	7.98e-11	8.58e-09	CG3216	29.55	-2.15344	0.416315	-5.17262	2.30839e-07	6.23164e-06
CG3295	FBgn0034573	1356.48	0.192503	0.0695016	2.76977	0.00560965	0.0374395	CG3295	1356.48	-0.245237	0.0702686	-3.49	0.000483019	0.00302936
Rbpn-5	FBgn0034585	1516.33	0.130379	0.0487967	2.67188	0.00754278	0.046577	Rbpn-5	1516.33	0.178673	0.0483632	3.6944	0.000220406	0.00166484
CG10082	FBgn0034644	4802.49	-0.193471	0.0535168	-3.61514	0.000300186	0.00411899	CG10082	4802.49	-0.133687	0.0533723	-2.5048	0.0122522	0.0394574
ND-B12	FBgn0034645	1492.5	-0.355326	0.0537153	-6.615	3.72e-11	4.16e-09	ND-B12	1492.5	-0.443752	0.0536706	-8.26807	1.36146e-16	2.56161e-14
eIF3k	FBgn0034654	4570.53	-0.176841	0.0436587	-4.05054	5.11e-05	0.00104029	eIF3k	4570.53	-0.202072	0.0435703	-4.63783	3.52084e-06	5.97292e-05
LBR	FBgn0034657	4378.68	0.197203	0.0337113	5.84975	4.92e-09	3.93e-07	LBR	4378.68	0.201162	0.0335559	5.99484	2.03692e-09	9.72864e-08
Liprin-gamma	FBgn0034720	148.249	-2.43201	0.690959	-3.51976	0.00043193	0.00543338	Liprin-gamma	148.249	-2.00337	0.688694	-2.90893	0.00362666	0.015032
CG10384	FBgn0034731	14.9262	-3.73779	1.26668	-2.95085	0.00316901	0.0246619	CG10384	14.9262	-3.37587	1.2464	-2.7085	0.00675871	0.024649
CG3649	FBgn0034785	498.154	0.515907	0.137487	3.75241	0.000175144	0.00268674	CG3649	498.154	0.764588	0.136566	5.59866	2.16015e-08	8.03135e-07
CG13531	FBgn0034786	1875.57	0.44267	0.0694122	6.37741	1.8e-10	1.87e-08	CG13531	1875.57	0.985826	0.0685239	14.3866	6.28088e-47	8.66622e-44
CG13532	FBgn0034788	40.0982	-4.42	1.19319	-3.70435	0.000211936	0.00311442	CG13532	40.0982	-3.98283	1.17984	-3.37575	0.000736156	0.00424007
PIP5K59B	FBgn0034789	225.679	-1.25541	0.420878	-2.98285	0.00285578	0.0229922	PIP5K59B	225.679	-1.67206	0.421892	-3.96325	7.39372e-05	0.000705186
EMC8-9	FBgn0034791	1199.01	0.145197	0.0503315	2.88482	0.00391643	0.028772	EMC8-9	1199.01	-0.264868	0.0514363	-5.14943	2.61273e-07	6.8739e-06
Klp59D	FBgn0034827	46.7176	5.20104	1.8309	2.8407	0.00450151	0.0320843	Klp59D	46.7176	8.70666	1.81971	4.78464	1.7129e-06	3.34017e-05
CG9861	FBgn0034844	63.8725	2.61255	0.976283	2.67602	0.0074502	0.0462123	CG9861	63.8725	5.8926	0.962776	6.12043	9.33233e-10	4.80867e-08
CG3520	FBgn0034859	1444.17	-0.507157	0.0591148	-8.57919	9.55e-18	2.37e-15	CG3520	1444.17	-0.367357	0.0584368	-6.28639	3.2493e-10	1.90329e-08
levy	FBgn0034877	7454.16	-0.134035	0.0408816	-3.27861	0.0010432	0.0107873	levy	7454.16	-0.139291	0.040807	-3.41341	0.000641561	0.00380464
sona	FBgn0034903	1650.21	0.411797	0.108432	3.79776	0.00014601	0.00232789	sona	1650.21	-0.307016	0.10921	-2.81124	0.00493516	0.0191468
CG3735	FBgn0034933	842.268	0.193089	0.0623692	3.0959	0.00196214	0.0174981	CG3735	842.268	0.256081	0.0617287	4.14849	3.34676e-05	0.000378163
Orcokinin	FBgn0034935	18.2399	-3.00132	0.974606	-3.07952	0.00207334	0.0182281	Orcokinin	18.2399	-4.70797	1.05905	-4.44547	8.77001e-06	0.000125612
CG13563	FBgn0034966	121.645	-0.633258	0.168555	-3.75698	0.000171974	0.00266478	CG13563	121.645	0.405828	0.154461	2.62739	0.00860418	0.0296714
CG16786	FBgn0034974	2554.31	0.389815	0.0994778	3.91861	8.91e-05	0.00159865	CG16786	2554.31	-0.464986	0.100144	-4.64316	3.43125e-06	5.85292e-05
CG4049	FBgn0034976	2386.76	0.224356	0.0599551	3.74206	0.000182517	0.00277322	CG4049	2386.76	0.282995	0.0597223	4.73851	2.15295e-06	4.01431e-05
CG3257	FBgn0034978	41.711	-6.22319	1.2726	-4.89013	1.01e-06	4.16e-05	CG3257	41.711	-3.24632	1.14692	-2.83047	0.00464793	0.018271
CG4563	FBgn0035006	285.96	11.9174	3.31945	3.59018	0.000330447	0.00445764	CG4563	285.96	10.6756	3.3196	3.21592	0.00130029	0.00663392
CG13579	FBgn0035010	8.11851	-6.51078	1.74984	-3.72079	0.000198598	0.00296895	CG13579	8.11851	-4.09088	1.41851	-2.88393	0.00392746	0.0159487
CG4612	FBgn0035016	5452.33	0.129986	0.0480945	2.70273	0.00687736	0.0434647	CG4612	5452.33	-0.157451	0.0482468	-3.26346	0.00110062	0.00582339
Start1	FBgn0035028	1282.78	0.184121	0.0596116	3.08867	0.00201052	0.0178018	Start1	1282.78	0.161177	0.059393	2.71373	0.00665299	0.024342
CG13587	FBgn0035031	120.462	-0.809231	0.183261	-4.41573	1.01e-05	0.000276601	CG13587	120.462	-0.64858	0.180254	-3.59814	0.000320499	0.00220496
Samtor	FBgn0035035	579.401	-0.231204	0.0762656	-3.03156	0.00243293	0.0203496	Samtor	579.401	-0.233168	0.0757415	-3.07847	0.00208068	0.00968073
Nplp1	FBgn0035092	196.784	-1.46408	0.435094	-3.36497	0.00076552	0.00845095	Nplp1	196.784	-1.28913	0.434063	-2.96991	0.00297891	0.0129253
Tudor-SN	FBgn0035121	22085.1	0.133261	0.0411545	3.23807	0.00120342	0.0120482	Tudor-SN	22085.1	-0.114849	0.0411887	-2.78837	0.00529737	0.0202346
mthl10	FBgn0035132	2611.59	-0.289383	0.0897362	-3.22482	0.0012605	0.0124966	mthl10	2611.59	-0.235678	0.0895733	-2.63111	0.00851055	0.0294046
Ppm1	FBgn0035143	36.4133	4.80468	1.74926	2.74669	0.00602007	0.039222	Ppm1	36.4133	8.35583	1.73378	4.81942	1.43975e-06	2.88369e-05
Gr61a	FBgn0035167	196.855	-0.855011	0.185553	-4.60792	4.07e-06	0.000136999	Gr61a	196.855	-0.658223	0.183361	-3.58975	0.000330989	0.00226334
cep290	FBgn0035168	145.836	-1.56909	0.279255	-5.61885	1.92e-08	1.28e-06	cep290	145.836	0.642541	0.261837	2.45397	0.0141289	0.0442056
Trh	FBgn0035187	22.6072	-2.0135	0.434438	-4.63473	3.57e-06	0.000123362	Trh	22.6072	-1.1386	0.399562	-2.84963	0.004377	0.0173987
sturkopf	FBgn0035206	1571.42	-0.572742	0.0887341	-6.45458	1.09e-10	1.13e-08	sturkopf	1571.42	-0.654497	0.0886935	-7.37932	1.59102e-13	1.82938e-11
Herc4	FBgn0035207	3891.59	-0.487833	0.0446369	-10.9289	8.38e-28	3.91e-25	Herc4	3891.59	-0.347304	0.0443115	-7.83778	4.58582e-15	6.69961e-13
CG12004	FBgn0035236	3657.7	0.186751	0.0411708	4.536	5.73e-06	0.000178588	CG12004	3657.7	-0.134282	0.0414814	-3.23717	0.0012072	0.00624932
CG7970	FBgn0035252	2516.79	0.233795	0.0454836	5.14021	2.74e-07	1.29e-05	CG7970	2516.79	0.118921	0.0455033	2.61346	0.00896302	0.0306958
CG2021	FBgn0035271	404.851	-0.357365	0.0819971	-4.35827	1.31e-05	0.000341737	CG2021	404.851	-0.206194	0.0802319	-2.56997	0.0101707	0.0339931
CG12024	FBgn0035283	912.622	0.184535	0.0606981	3.04021	0.00236414	0.019953	CG12024	912.622	-0.289333	0.0621253	-4.65725	3.20463e-06	5.51772e-05
CG5687	FBgn0035293	144.957	-1.2888	0.392143	-3.28656	0.00101419	0.0105406	CG5687	144.957	-2.44965	0.400343	-6.11888	9.42331e-10	4.83548e-08
Drsl5	FBgn0035434	180.595	2.81892	0.800066	3.52336	0.000426106	0.0053762	Drsl5	180.595	-4.76678	1.06949	-4.45707	8.30893e-06	0.000120538
Mul1	FBgn0035483	362.739	0.477682	0.0951707	5.01921	5.19e-07	2.26e-05	Mul1	362.739	0.456964	0.0947199	4.82437	1.40445e-06	2.82665e-05
CG14989	FBgn0035495	105.971	-5.85238	1.7194	-3.40372	0.000664738	0.0076322	CG14989	105.971	-6.86097	1.74228	-3.93793	8.2189e-05	0.000762855
Teh4	FBgn0035504	6.45611	-6.11088	1.99791	-3.05864	0.00222347	0.019186	Teh4	6.45611	-4.45265	1.78234	-2.49821	0.0124822	0.040122
Teh2	FBgn0035505	19.2916	-4.50833	1.15195	-3.91366	9.09e-05	0.00162402	Teh2	19.2916	-2.56562	1.06725	-2.40395	0.016219	0.0490758
CG15011	FBgn0035518	1132.66	0.35471	0.0760317	4.66529	3.08e-06	0.000107702	CG15011	1132.66	-0.276799	0.0774031	-3.57608	0.00034879	0.0023565
VhaM9.7-a	FBgn0035521	11.7205	-6.14679	1.78091	-3.45149	0.000557505	0.00664667	VhaM9.7-a	11.7205	-5.21129	1.62191	-3.21306	0.00131328	0.0066755
Ctl1	FBgn0035523	3667.05	0.20828	0.0531828	3.9163	8.99e-05	0.0016098	Ctl1	3667.05	0.165641	0.0531145	3.11856	0.00181738	0.0086601
DopEcR	FBgn0035538	16.2287	-4.17346	1.31354	-3.17727	0.00148669	0.0141737	DopEcR	16.2287	-3.24998	1.26983	-2.55938	0.0104859	0.0348628
CG13722	FBgn0035553	276.613	2.30326	0.715399	3.21954	0.00128395	0.0126729	CG13722	276.613	-1.96677	0.72513	-2.7123	0.00668189	0.0244406
CG4611	FBgn0035591	531.693	-0.296228	0.106188	-2.78964	0.00527659	0.0358712	CG4611	531.693	-0.281364	0.105703	-2.66184	0.00777151	0.0274791
CG10674	FBgn0035592	632.466	-0.235917	0.0701615	-3.36248	0.000772456	0.00848661	CG10674	632.466	-0.42371	0.0706052	-6.00112	1.95966e-09	9.47067e-08
mad2	FBgn0035640	1263.26	-0.286826	0.0723106	-3.96658	7.29e-05	0.00137035	mad2	1263.26	-0.201342	0.0718366	-2.80278	0.00506642	0.0195119
CG6610	FBgn0035675	759.297	-0.288771	0.0779527	-3.70444	0.000211862	0.00311442	CG6610	759.297	-0.339459	0.0777481	-4.36614	1.2646e-05	0.000170139
ssp6	FBgn0035676	25.7463	-2.70094	0.856516	-3.1534	0.00161378	0.0151274	ssp6	25.7463	-2.64683	0.852678	-3.10414	0.00190832	0.00900618
CG13293	FBgn0035677	301.751	-1.9522	0.250443	-7.79498	6.44e-15	1.18e-12	CG13293	301.751	-0.610619	0.243543	-2.50723	0.0121681	0.0392782
CG7376	FBgn0035689	1080.46	0.20344	0.0711227	2.8604	0.00423103	0.0304672	CG7376	1080.46	0.446021	0.070212	6.35249	2.1186e-10	1.30241e-08
CG14820	FBgn0035718	16.8474	-3.50845	1.16469	-3.01235	0.00259235	0.021395	CG14820	16.8474	-3.25919	1.14882	-2.83699	0.00455416	0.0179592
tow	FBgn0035719	91.483	-1.57272	0.4782	-3.28883	0.00100605	0.0104852	tow	91.483	-1.30413	0.475518	-2.74255	0.00609649	0.022653
Cpr65Ec	FBgn0035737	493.878	0.661486	0.147126	4.49605	6.92e-06	0.000208291	Cpr65Ec	493.878	-0.737498	0.151913	-4.85473	1.20551e-06	2.49916e-05
BBS1	FBgn0035741	143.107	8.30888	1.90046	4.37203	1.23e-05	0.000323907	BBS1	143.107	7.77471	1.90064	4.09058	4.30303e-05	0.00045967
Acbp4	FBgn0035742	140.285	10.6768	2.74022	3.89632	9.77e-05	0.00171192	Acbp4	140.285	10.1115	2.74035	3.68987	0.000224367	0.0016835
CG8607	FBgn0035760	316.749	-0.466565	0.129427	-3.60486	0.000312324	0.00427034	CG8607	316.749	-0.448897	0.128717	-3.48747	0.000487613	0.00305508
mrva	FBgn0035763	1764.55	0.297591	0.064673	4.60147	4.2e-06	0.000140886	mrva	1764.55	-0.211091	0.0654427	-3.22559	0.00125712	0.00646416
CTCF	FBgn0035769	2082.46	-0.417112	0.0561636	-7.42673	1.11e-13	1.58e-11	CTCF	2082.46	-0.304289	0.055741	-5.45899	4.78863e-08	1.62031e-06
Sec63	FBgn0035771	6433.33	-0.22906	0.0425909	-5.37814	7.53e-08	4.34e-06	Sec63	6433.33	-0.297275	0.04256	-6.98485	2.85164e-12	2.5476e-10
CG7716	FBgn0035800	31.4364	5.84189	2.08092	2.80736	0.00499496	0.0345232	CG7716	31.4364	9.10424	2.06882	4.40069	1.07906e-05	0.000149321
CG7492	FBgn0035807	1686.17	-0.113011	0.0415997	-2.71663	0.00659498	0.0419282	CG7492	1686.17	-0.151004	0.0413967	-3.64773	0.000264571	0.0019002
CG8038	FBgn0035831	617.421	-0.295713	0.0891131	-3.31841	0.000905322	0.00957826	CG8038	617.421	-0.425096	0.0892194	-4.76461	1.89218e-06	3.6205e-05
CG7213	FBgn0035861	48.7628	3.7394	0.664687	5.6258	1.85e-08	1.24e-06	CG7213	48.7628	5.02552	0.659013	7.62582	2.42488e-14	3.16971e-12
Cpsf6	FBgn0035872	9705.69	-0.0769774	0.0272916	-2.82055	0.00479412	0.0335709	Cpsf6	9705.69	-0.121775	0.0272409	-4.47027	7.81193e-06	0.000114803
GstO3	FBgn0035904	3671.27	-0.149961	0.0446834	-3.35607	0.00079058	0.00863384	GstO3	3671.27	-0.169079	0.0445659	-3.79391	0.000148296	0.00122199
ergic53	FBgn0035909	8345.83	0.136065	0.0437994	3.10655	0.00189283	0.0170714	ergic53	8345.83	-0.298909	0.0440003	-6.79334	1.09569e-11	8.66642e-10
S-Lap1	FBgn0035915	441.659	4.3789	1.47627	2.96619	0.00301513	0.0237955	S-Lap1	441.659	7.88105	1.47481	5.34376	9.10365e-08	2.85478e-06
PGRP-LC	FBgn0035976	826.221	-0.443191	0.0802059	-5.52567	3.28e-08	2.09e-06	PGRP-LC	826.221	-0.975324	0.0819071	-11.9077	1.07926e-32	8.37643e-30
path	FBgn0036007	6123.85	0.416496	0.143474	2.90294	0.00369683	0.0276718	path	6123.85	0.879418	0.143353	6.13461	8.53665e-10	4.45412e-08
CG3335	FBgn0036018	1095.9	0.154845	0.0573141	2.70168	0.00689891	0.0435633	CG3335	1095.9	0.363032	0.0562797	6.4505	1.11484e-10	7.28637e-09
Blos2	FBgn0036118	285.366	-0.371969	0.109654	-3.39221	0.000693323	0.00787951	Blos2	285.366	-0.410084	0.109172	-3.7563	0.000172447	0.00137537
CG7839	FBgn0036124	2396.93	0.137445	0.0440067	3.12328	0.00178847	0.0164207	CG7839	2396.93	0.158089	0.043755	3.61305	0.000302621	0.00210765
Iyd	FBgn0036125	80.1004	3.07304	1.05669	2.90817	0.00363545	0.0273588	Iyd	80.1004	6.31981	1.04719	6.03499	1.58974e-09	7.83388e-08
Duba	FBgn0036180	1571.3	0.216538	0.0733307	2.95289	0.00314812	0.0245163	Duba	1571.3	0.264313	0.0730612	3.61769	0.000297246	0.00207371
Dph1	FBgn0036194	1659.59	-0.341266	0.0965385	-3.53503	0.000407734	0.00520916	Dph1	1659.59	-0.531129	0.0966627	-5.49466	3.91465e-08	1.35788e-06
CG6024	FBgn0036202	97.987	-4.50048	0.965335	-4.66209	3.13e-06	0.000109047	CG6024	97.987	-4.65267	0.966065	-4.8161	1.46389e-06	2.92261e-05
nst	FBgn0036298	2385.49	-0.111179	0.0419494	-2.6503	0.00804196	0.0485863	nst	2385.49	-0.426732	0.042438	-10.0554	8.69505e-24	3.99908e-21
Cul6	FBgn0036332	447.493	1.97045	0.0844329	23.3375	1.85e-120	6.88e-117	Cul6	447.493	0.438315	0.0915495	4.78774	1.68672e-06	3.30603e-05
CG10713	FBgn0036360	48.6299	-5.45264	1.84081	-2.96209	0.00305561	0.0240302	CG10713	48.6299	-10.1768	2.14989	-4.73363	2.20536e-06	4.08749e-05
CG17364	FBgn0036391	10.1109	-3.81566	0.799507	-4.77251	1.82e-06	6.92e-05	CG17364	10.1109	-2.71545	0.686703	-3.95434	7.67474e-05	0.000726964
CG4914	FBgn0036436	3413.03	0.427482	0.14689	2.91023	0.00361167	0.0272395	CG4914	3413.03	-0.736511	0.147387	-4.99713	5.81894e-07	1.35848e-05
Msh6	FBgn0036486	2251.02	0.295703	0.0765156	3.86461	0.000111269	0.00188533	Msh6	2251.02	0.736317	0.0758595	9.70632	2.83377e-22	1.13515e-19
Best3	FBgn0036492	3.99225	4.29798	1.62496	2.64498	0.0081696	0.0490659	Best3	3.99225	5.72118	1.59215	3.59337	0.000326429	0.00223832
Toll-6	FBgn0036494	27.0373	-6.0147	1.57713	-3.81369	0.000136907	0.00222858	Toll-6	27.0373	-6.91246	1.66749	-4.14544	3.39165e-05	0.000382538
CG7841	FBgn0036502	403.332	0.448413	0.134719	3.32849	0.00087317	0.00930057	CG7841	403.332	0.548418	0.133967	4.09369	4.24567e-05	0.000455292
CG13454	FBgn0036503	11.32	1.87179	0.617646	3.03053	0.00244128	0.0203737	CG13454	11.32	1.73016	0.61852	2.79726	0.00515388	0.0197656
sff	FBgn0036544	74.7854	-3.70042	0.844862	-4.37991	1.19e-05	0.000315376	sff	74.7854	-3.18755	0.837069	-3.80799	0.000140102	0.00116686
CG5830	FBgn0036556	3009.52	0.780012	0.0452523	17.237	1.4e-66	1.74e-63	CG5830	3009.52	0.140249	0.0459992	3.04895	0.00229643	0.0104765
CG5151	FBgn0036576	2390.28	-0.19169	0.0720691	-2.6598	0.00781862	0.0477269	CG5151	2390.28	0.574642	0.0709407	8.10031	5.48208e-16	9.19952e-14
CG5027	FBgn0036579	810.863	-0.249455	0.0709935	-3.51376	0.000441804	0.00552651	CG5027	810.863	-0.318995	0.0708577	-4.5019	6.73471e-06	0.000101618
Cpr72Ea	FBgn0036617	50.8095	-1.33101	0.282429	-4.71272	2.44e-06	8.85e-05	Cpr72Ea	50.8095	-1.10713	0.275047	-4.02525	5.6916e-05	0.000572773
roq	FBgn0036621	3689.16	0.231664	0.0438927	5.27797	1.31e-07	6.89e-06	roq	3689.16	-0.223334	0.0443669	-5.0338	4.80848e-07	1.15945e-05
CG11905	FBgn0036678	1633.28	0.555066	0.143574	3.86607	0.000110603	0.00187689	CG11905	1633.28	-0.828454	0.144839	-5.71982	1.0664e-08	4.25805e-07
CG3764	FBgn0036684	1547.81	-0.252702	0.0536129	-4.71345	2.44e-06	8.84e-05	CG3764	1547.81	0.200282	0.0520945	3.8446	0.000120752	0.00104349
CG18265	FBgn0036725	11.3901	-4.00032	1.06917	-3.74154	0.000182898	0.00277523	CG18265	11.3901	-3.84773	1.04835	-3.67025	0.000242309	0.00178364
CG7497	FBgn0036742	138.978	-0.626531	0.15223	-4.11568	3.86e-05	0.000828627	CG7497	138.978	-0.394181	0.148162	-2.66048	0.00780295	0.0275589
CG5535	FBgn0036764	716.622	-0.334999	0.11507	-2.91125	0.00359982	0.0271821	CG5535	716.622	0.308621	0.113106	2.72861	0.00636013	0.0234571
CG3902	FBgn0036824	3685.83	0.225708	0.0708997	3.18348	0.00145515	0.0139802	CG3902	3685.83	-0.199157	0.0711687	-2.79838	0.00513593	0.0197211
CG6839	FBgn0036831	771.669	10.9977	2.13062	5.16174	2.45e-07	1.17e-05	CG6839	771.669	9.70575	2.13071	4.55517	5.23433e-06	8.34402e-05
CG18223	FBgn0036832	43.3025	8.07817	1.86778	4.32501	1.53e-05	0.000388544	CG18223	43.3025	7.35243	1.86865	3.93462	8.33293e-05	0.00077165
CG9368	FBgn0036890	27.3842	-6.06354	1.68957	-3.5888	0.000332202	0.00447053	CG9368	27.3842	-6.44246	1.71559	-3.75523	0.00017318	0.00138032
TORIP	FBgn0036908	2121.2	0.164007	0.0426463	3.84575	0.000120183	0.00200589	TORIP	2121.2	0.102701	0.0425508	2.41361	0.0157955	0.0481109
Usp32	FBgn0036913	1911.09	-0.270978	0.0708634	-3.82395	0.000131331	0.00215032	Usp32	1911.09	0.193707	0.0699253	2.77021	0.0056021	0.0211771
CG17732	FBgn0036923	16.9375	-6.70375	1.17141	-5.72282	1.05e-08	7.56e-07	CG17732	16.9375	-4.63103	0.74649	-6.20374	5.5137e-10	2.98992e-08
Gabat	FBgn0036927	116.166	-2.15613	0.61658	-3.49692	0.000470662	0.00581846	Gabat	116.166	-2.46521	0.617811	-3.99024	6.60074e-05	0.00064491
CG6933	FBgn0036952	1503.54	13.6801	2.35885	5.79948	6.65e-09	5.17e-07	CG6933	1503.54	10.125	2.35914	4.29182	1.77213e-05	0.000223641
CG17145	FBgn0036953	499.52	7.41905	2.16013	3.43453	0.000593572	0.00698728	CG17145	499.52	6.55969	2.16022	3.03659	0.00239273	0.0108204
CG5618	FBgn0036975	1073.85	-1.27382	0.113447	-11.2283	2.96e-29	1.5e-26	CG5618	1073.85	-1.65694	0.114218	-14.5068	1.09756e-47	1.70369e-44
RhoBTB	FBgn0036980	3913.49	-0.156286	0.0337851	-4.62589	3.73e-06	0.000127559	RhoBTB	3913.49	-0.143529	0.0335863	-4.27342	1.92494e-05	0.000239278
CG13248	FBgn0036984	35.5905	-1.43408	0.429251	-3.34089	0.000835091	0.00903175	CG13248	35.5905	-1.22368	0.423213	-2.8914	0.00383526	0.0156567
CG5282	FBgn0036986	12.9639	-7.18395	2.17408	-3.30436	0.000951942	0.0100146	CG5282	12.9639	-4.67544	1.91236	-2.44485	0.0144911	0.045044
Rcd2	FBgn0037012	146.455	1.29157	0.247756	5.2131	1.86e-07	9.27e-06	Rcd2	146.455	0.760541	0.249791	3.04471	0.00232902	0.0105863
cmpy	FBgn0037015	46.6457	-1.67712	0.60184	-2.78665	0.00532556	0.036108	cmpy	46.6457	-1.59532	0.59968	-2.66029	0.00780726	0.0275663
CG10510	FBgn0037059	19.2496	5.58263	2.07968	2.68437	0.00726661	0.0452968	CG10510	19.2496	8.33255	2.06585	4.03348	5.4956e-05	0.000557801
CG9389	FBgn0037064	83.9012	2.87978	0.957289	3.00826	0.00262745	0.021605	CG9389	83.9012	6.09893	0.947179	6.43905	1.20222e-10	7.73531e-09
Cdk12	FBgn0037093	3804.54	0.13937	0.0340567	4.09228	4.27e-05	0.000899584	Cdk12	3804.54	0.154642	0.0338631	4.56666	4.95549e-06	7.97115e-05
CG7173	FBgn0037099	295.663	1.8172	0.222762	8.15757	3.42e-16	6.71e-14	CG7173	295.663	-1.35887	0.236839	-5.73751	9.60769e-09	3.88627e-07
CG7166	FBgn0037107	70.2195	-4.97629	0.64198	-7.75147	9.08e-15	1.56e-12	CG7166	70.2195	-4.32892	0.616087	-7.02648	2.11814e-12	1.94837e-10
CG14564	FBgn0037131	8.1654	-2.04796	0.685516	-2.98748	0.00281292	0.0228114	CG14564	8.1654	-1.6953	0.649896	-2.60857	0.00909214	0.0310352
CG11523	FBgn0037156	803.726	0.229301	0.0576548	3.97713	6.98e-05	0.00132212	CG11523	803.726	-0.142719	0.0589148	-2.42247	0.0154156	0.0472786
CG11137	FBgn0037199	1913.53	-0.179199	0.0601388	-2.97975	0.00288479	0.0231425	CG11137	1913.53	-0.344908	0.0602594	-5.72373	1.04209e-08	4.18794e-07
CG1092	FBgn0037228	403.187	-0.612762	0.198537	-3.08639	0.00202606	0.017911	CG1092	403.187	0.501276	0.194839	2.57276	0.010089	0.0337879
CG9766	FBgn0037229	47.9857	-1.93614	0.376851	-5.13767	2.78e-07	1.3e-05	CG9766	47.9857	-0.888691	0.35574	-2.49815	0.0124844	0.040122
Suv3	FBgn0037232	721.941	0.236612	0.0616349	3.83893	0.000123572	0.0020503	Suv3	721.941	0.160656	0.0615131	2.61174	0.00900837	0.0308086
CG1090	FBgn0037238	19.0745	-3.51756	0.844011	-4.16767	3.08e-05	0.000682808	CG1090	19.0745	-2.2106	0.787945	-2.80552	0.00502353	0.0194035
Cont	FBgn0037240	18827.3	0.122073	0.0452376	2.69847	0.00696586	0.0438481	Cont	18827.3	0.111774	0.0452139	2.47212	0.0134314	0.0425704
CG14650	FBgn0037252	4137.24	0.107512	0.0371096	2.89716	0.00376563	0.0279342	CG14650	4137.24	0.190505	0.0368564	5.16884	2.35554e-07	6.31773e-06
CG1129	FBgn0037279	2163.94	0.358885	0.0643025	5.58119	2.39e-08	1.56e-06	CG1129	2163.94	-0.197981	0.0649916	-3.04625	0.00231712	0.0105476
Cerk	FBgn0037315	1868.93	-0.323561	0.0916987	-3.52853	0.000417878	0.00529234	Cerk	1868.93	0.23231	0.0908328	2.55756	0.010541	0.034962
Vha14-2	FBgn0037402	9.43094	4.42085	1.4987	2.94979	0.00317991	0.0247294	Vha14-2	9.43094	6.02276	1.48094	4.06684	4.7654e-05	0.000499382
CRAT	FBgn0037440	1696.13	0.194737	0.054416	3.57867	0.000345349	0.0045922	CRAT	1696.13	0.20696	0.0541531	3.82175	0.000132509	0.00111862
Fer1	FBgn0037475	10.6507	-4.23832	1.58813	-2.66875	0.00761341	0.0468837	Fer1	10.6507	-3.74467	1.55329	-2.4108	0.0159175	0.0483641
CG14598	FBgn0037503	476.347	0.573729	0.198018	2.89736	0.00376314	0.0279342	CG14598	476.347	0.525655	0.19791	2.65603	0.00790655	0.0278535
CG2993	FBgn0037521	54.0421	-6.97481	1.30883	-5.32904	9.87e-08	5.44e-06	CG2993	54.0421	-5.63704	1.21006	-4.65847	3.18574e-06	5.50216e-05
CG7900	FBgn0037548	562.286	0.900831	0.198432	4.53975	5.63e-06	0.000176187	CG7900	562.286	0.592504	0.198768	2.98088	0.00287419	0.0125454
CG7800	FBgn0037552	558.373	0.381276	0.0847327	4.49975	6.8e-06	0.000205915	CG7800	558.373	0.533542	0.083676	6.37629	1.81433e-10	1.13218e-08
CG9684	FBgn0037583	1729.29	0.168898	0.0531146	3.17988	0.00147339	0.0140828	CG9684	1729.29	-0.287827	0.0539478	-5.33528	9.53992e-08	2.97655e-06
Kcmf1	FBgn0037655	3182.07	-0.123102	0.0452491	-2.72054	0.00651756	0.0416214	Kcmf1	3182.07	-0.123836	0.0450879	-2.74654	0.00602283	0.0224262
Kdm2	FBgn0037659	4747.84	-0.315507	0.0829807	-3.80217	0.000143431	0.00230128	Kdm2	4747.84	0.203607	0.082624	2.46426	0.0137298	0.0432636
St2	FBgn0037665	980.447	0.518604	0.183596	2.8247	0.00473246	0.0332223	St2	980.447	-0.609054	0.184866	-3.29457	0.000985729	0.00535467
CG8861	FBgn0037676	34.3833	-1.58721	0.386164	-4.11019	3.95e-05	0.000842114	CG8861	34.3833	-1.5204	0.381949	-3.98064	6.87299e-05	0.00066342
CG8132	FBgn0037687	454.59	-0.346472	0.0969815	-3.57256	0.000353513	0.00466722	CG8132	454.59	-0.250112	0.0959109	-2.60776	0.00911381	0.0310836
GstZ2	FBgn0037697	253.878	-2.47564	0.833831	-2.96899	0.00298778	0.0237135	GstZ2	253.878	-2.97919	0.834811	-3.5687	0.00035875	0.002412
CG9427	FBgn0037721	1705.21	0.409174	0.0856704	4.77614	1.79e-06	6.82e-05	CG9427	1705.21	-0.232389	0.0864638	-2.6877	0.00719456	0.025839
side-VII	FBgn0037736	47.5686	-4.04416	1.06743	-3.7887	0.000151436	0.00240214	side-VII	47.5686	-4.86433	1.08671	-4.4762	7.59828e-06	0.000111928
TAF1B	FBgn0037792	1296.42	-0.173794	0.0457576	-3.79813	0.00014579	0.00232789	TAF1B	1296.42	-0.295662	0.0458342	-6.45068	1.11348e-10	7.28637e-09
TTLL15	FBgn0037838	376.37	0.352932	0.109057	3.23621	0.00121129	0.0121161	TTLL15	376.37	-0.289868	0.11192	-2.58997	0.00959845	0.032416
Tsp86D	FBgn0037848	804.096	-0.195607	0.0590313	-3.31361	0.000920998	0.0097257	Tsp86D	804.096	-0.215165	0.0586382	-3.66937	0.000243145	0.00178873
CG4596	FBgn0037849	23.7582	-3.04003	1.14154	-2.66309	0.00774259	0.0474441	CG4596	23.7582	-4.75446	1.20123	-3.95798	7.55876e-05	0.00071811
CG14696	FBgn0037853	639.01	1.0434	0.151156	6.9028	5.1e-12	6.2e-10	CG14696	639.01	0.731865	0.151533	4.82975	1.36704e-06	2.78011e-05
CG5281	FBgn0037902	261.382	1.1062	0.131358	8.42121	3.73e-17	8.33e-15	CG5281	261.382	0.534944	0.134089	3.98947	6.62207e-05	0.000645977
dpr5	FBgn0037908	4.86995	-6.72654	2.00546	-3.35411	0.000796215	0.0086869	dpr5	4.86995	-5.86679	2.00546	-2.9254	0.00344011	0.0144217
CG14718	FBgn0037939	96.3156	7.11023	2.3293	3.05252	0.00226932	0.0194466	CG14718	96.3156	10.7408	2.32471	4.62028	3.8323e-06	6.36224e-05
CG12594	FBgn0037941	30.0985	-7.23167	2.10047	-3.44288	0.000575558	0.00681108	CG12594	30.0985	-5.19844	1.89233	-2.74711	0.00601222	0.0224099
CG18547	FBgn0037973	891.821	0.194005	0.0675264	2.87302	0.00406569	0.0296199	CG18547	891.821	-0.43882	0.0695524	-6.30919	2.80491e-10	1.66657e-08
CG14739	FBgn0037987	18.2375	5.85806	2.21181	2.64853	0.00808417	0.048736	CG14739	18.2375	8.21088	2.20162	3.72947	0.000191879	0.00149296
CG4830	FBgn0037996	150.528	5.95116	1.67029	3.56295	0.00036671	0.0047761	CG4830	150.528	6.5685	1.66996	3.93332	8.37808e-05	0.000775253
CG5245	FBgn0038047	107.46	0.888337	0.206522	4.30142	1.7e-05	0.000425521	CG5245	107.46	0.526471	0.20861	2.5237	0.0116126	0.0378393
CG12279	FBgn0038080	1491.89	-0.313309	0.0745557	-4.20235	2.64e-05	0.000609081	CG12279	1491.89	-0.217169	0.0741319	-2.92949	0.0033952	0.0142969
CG9799	FBgn0038146	2098.18	0.167036	0.0459765	3.63308	0.000280062	0.00391982	CG9799	2098.18	0.140938	0.0458061	3.07685	0.00209203	0.00971274
Task6	FBgn0038165	64.4032	-3.60631	0.828902	-4.35071	1.36e-05	0.000352093	Task6	64.4032	-3.08575	0.820625	-3.76024	0.00016975	0.00136085
CG9920	FBgn0038200	159.795	5.34358	1.94552	2.74661	0.00602146	0.039222	CG9920	159.795	8.94575	1.94226	4.60586	4.1077e-06	6.76517e-05
twf	FBgn0038206	1132.6	0.217939	0.0790592	2.75665	0.00583969	0.0384149	twf	1132.6	-0.366657	0.080274	-4.56757	4.93415e-06	7.94711e-05
CG14840	FBgn0038217	17.5897	4.88975	1.83295	2.66769	0.00763753	0.0469546	CG14840	17.5897	8.27808	1.80604	4.58355	4.57156e-06	7.4263e-05
Afti	FBgn0038223	1587.4	0.318402	0.0621186	5.12571	2.96e-07	1.38e-05	Afti	1587.4	0.217021	0.062112	3.49403	0.000475782	0.00299292
CG14853	FBgn0038246	15.4462	-3.93904	1.40547	-2.80264	0.0050686	0.0347955	CG14853	15.4462	-4.25841	1.41575	-3.00789	0.00263067	0.0116963
Rrp6	FBgn0038269	1937.44	0.198945	0.0711937	2.79442	0.00519935	0.0354971	Rrp6	1937.44	0.303739	0.0708785	4.28534	1.82456e-05	0.000229791
Sdr	FBgn0038279	1216.29	0.299955	0.0935435	3.20658	0.00134323	0.0131191	Sdr	1216.29	0.281696	0.0933844	3.01652	0.00255695	0.0114464
dpr9	FBgn0038282	19.6877	-8.77167	2.32361	-3.77502	0.000159993	0.00251463	dpr9	19.6877	-5.42648	2.0877	-2.59927	0.00934235	0.0316976
CG6912	FBgn0038290	456.41	1.39267	0.193191	7.20874	5.65e-13	7.61e-11	CG6912	456.41	1.39171	0.19296	7.21241	5.49718e-13	5.5954e-11
CG3984	FBgn0038291	595.296	1.17289	0.416976	2.81284	0.00491055	0.0341509	CG3984	595.296	1.79722	0.416439	4.31568	1.59113e-05	0.000204541
Ccm3	FBgn0038331	2252.82	0.199103	0.0504094	3.94971	7.82e-05	0.00145111	Ccm3	2252.82	-0.187048	0.050947	-3.67143	0.000241197	0.0017765
CG5614	FBgn0038359	39.9949	6.12596	2.29856	2.66513	0.00769583	0.0472611	CG5614	39.9949	9.45543	2.28952	4.12987	3.62969e-05	0.000400653
Acyp2	FBgn0038363	562.061	-0.422809	0.092568	-4.56755	4.93e-06	0.000161353	Acyp2	562.061	-0.284941	0.091485	-3.11462	0.00184182	0.00874301
Hmt-1	FBgn0038376	1283.36	0.22763	0.0492966	4.61757	3.88e-06	0.000131573	Hmt-1	1283.36	0.155598	0.0491956	3.16285	0.00156232	0.0076797
CG5516	FBgn0038389	800.839	-0.177358	0.0651442	-2.72255	0.00647805	0.0414202	CG5516	800.839	-0.233772	0.0649435	-3.59963	0.000318675	0.00219363
CG10317	FBgn0038423	23.7948	5.71192	1.90577	2.99716	0.00272504	0.0222277	CG10317	23.7948	8.67609	1.89166	4.58649	4.50771e-06	7.35568e-05
Brf	FBgn0038499	4685.69	0.183808	0.032571	5.64332	1.67e-08	1.13e-06	Brf	4685.69	0.145822	0.03248	4.48959	7.13608e-06	0.000106
CG7587	FBgn0038523	399.159	8.66706	2.37661	3.64682	0.000265502	0.00375836	CG7587	399.159	7.98312	2.3767	3.35891	0.000782504	0.0044574
CG14322	FBgn0038532	1885.18	-0.141942	0.0401163	-3.53827	0.000402765	0.00515346	CG14322	1885.18	0.101613	0.039112	2.598	0.00937673	0.0317709
CG17803	FBgn0038547	262.202	-1.18509	0.237351	-4.993	5.94e-07	2.57e-05	CG17803	262.202	-0.619075	0.234415	-2.64093	0.00826777	0.0287106
CG7675	FBgn0038610	3923.82	0.500811	0.117967	4.24535	2.18e-05	0.000524879	CG7675	3923.82	-0.378529	0.118326	-3.19905	0.00137883	0.0069321
CG14302	FBgn0038647	1533	9.564	2.02108	4.73212	2.22e-06	8.21e-05	CG14302	1533	7.62614	2.02118	3.77312	0.000161219	0.0013051
CG7720	FBgn0038652	1716.55	0.796692	0.197623	4.03137	5.55e-05	0.00110116	CG7720	1716.55	-0.826127	0.198681	-4.15806	3.20965e-05	0.000364661
Cyp12a4	FBgn0038681	156.441	0.940662	0.328463	2.86383	0.00418549	0.0302366	Cyp12a4	156.441	-1.38941	0.342302	-4.05902	4.92793e-05	0.00051295
Surf6	FBgn0038746	1060.3	0.148669	0.0543755	2.73412	0.00625468	0.0403613	Surf6	1060.3	-0.191006	0.0552601	-3.45649	0.000547253	0.00335098
CG17271	FBgn0038829	3650.49	0.195962	0.0661563	2.96211	0.00305541	0.0240302	CG17271	3650.49	-0.226707	0.0664428	-3.41206	0.000644746	0.00381623
KaiR1D	FBgn0038837	40.8059	-4.08349	1.01302	-4.03102	5.55e-05	0.00110116	KaiR1D	40.8059	-4.86802	1.03546	-4.70132	2.58487e-06	4.66418e-05
Ktl	FBgn0038839	19.322	-7.80655	1.97258	-3.95753	7.57e-05	0.00141615	Ktl	19.322	-6.36769	1.78043	-3.57648	0.000348255	0.00235546
Oga	FBgn0038870	4056.87	-0.114	0.0358585	-3.17917	0.00147696	0.0141019	Oga	4056.87	-0.230136	0.0358769	-6.41462	1.41175e-10	8.99033e-09
SIFaR	FBgn0038880	10.2844	-5.27808	1.69619	-3.11173	0.00185996	0.0169105	SIFaR	10.2844	-3.73957	1.55115	-2.41083	0.0159161	0.0483641
CG12499	FBgn0038968	2441.62	0.167433	0.0460216	3.63814	0.000274619	0.00386298	CG12499	2441.62	0.194794	0.0457715	4.25579	2.08309e-05	0.000254856
CG7054	FBgn0038972	395.167	0.403616	0.114754	3.51723	0.000436081	0.00547943	CG7054	395.167	0.642326	0.113214	5.67358	1.39848e-08	5.44397e-07
Pebp1	FBgn0038973	459.345	5.0371	1.36374	3.69359	0.000221108	0.003228	Pebp1	459.345	5.52104	1.36363	4.04878	5.1485e-05	0.000528928
Nrx-1	FBgn0038975	77.4879	-3.80696	0.921402	-4.13171	3.6e-05	0.000781898	Nrx-1	77.4879	-3.73213	0.919108	-4.0606	4.89458e-05	0.000510335
Octbeta1R	FBgn0038980	50.6382	-1.48526	0.394199	-3.76781	0.000164688	0.00257941	Octbeta1R	50.6382	-1.3066	0.390105	-3.34936	0.000809999	0.00458667
CG5326	FBgn0038983	1337.84	0.775214	0.0828647	9.35518	8.35e-21	2.67e-18	CG5326	1337.84	0.399961	0.0833085	4.80096	1.57909e-06	3.12247e-05
CG4907	FBgn0039010	46.2574	5.16431	1.73907	2.96958	0.00298207	0.023685	CG4907	46.2574	8.71723	1.72694	5.04778	4.46982e-07	1.08836e-05
CG4467	FBgn0039064	67.6487	-5.49783	0.965953	-5.69161	1.26e-08	8.96e-07	CG4467	67.6487	-4.89035	0.941603	-5.19365	2.0621e-07	5.64035e-06
CG6763	FBgn0039069	115.005	-0.652669	0.199871	-3.26545	0.00109291	0.0111659	CG6763	115.005	0.559921	0.185783	3.01384	0.0025796	0.011527
CG10252	FBgn0039104	144.085	7.82075	2.76157	2.832	0.00462585	0.0327594	CG10252	144.085	11.3135	2.75922	4.10025	4.12707e-05	0.000446039
CG18428	FBgn0039149	528.175	-0.36752	0.0775907	-4.73665	2.17e-06	8.13e-05	CG18428	528.175	-0.256239	0.0763957	-3.35411	0.000796212	0.00452097
Kal1	FBgn0039155	2979.26	0.233628	0.0565527	4.13115	3.61e-05	0.000782278	Kal1	2979.26	0.158025	0.0565162	2.79611	0.0051722	0.0198175
Rpb10	FBgn0039218	766.213	-0.407084	0.0904742	-4.49945	6.81e-06	0.000205915	Rpb10	766.213	-0.40509	0.0901081	-4.49561	6.93719e-06	0.000103541
Bili	FBgn0039282	32.4939	-2.93904	0.971027	-3.02673	0.00247217	0.0206008	Bili	32.4939	-2.3578	0.960076	-2.45585	0.0140553	0.0440576
dan	FBgn0039286	36.3288	-2.74193	1.00839	-2.71911	0.00654586	0.0417107	dan	36.3288	-4.55483	1.05418	-4.32074	1.55505e-05	0.000200525
CG10425	FBgn0039304	657.641	-0.219825	0.0784339	-2.80267	0.00506809	0.0347955	CG10425	657.641	-0.291437	0.0782919	-3.72244	0.000197305	0.00151993
CG11858	FBgn0039305	802.141	-0.521411	0.133374	-3.90939	9.25e-05	0.00164507	CG11858	802.141	-0.321348	0.13269	-2.4218	0.0154439	0.0473024
jigr1	FBgn0039350	4277.04	-0.209516	0.0422575	-4.95807	7.12e-07	3e-05	jigr1	4277.04	0.209251	0.0416272	5.02679	4.98763e-07	1.1888e-05
CG5028	FBgn0039358	2649.03	0.11232	0.037936	2.96078	0.00306863	0.0240987	CG5028	2649.03	0.232918	0.0374662	6.21675	5.0756e-10	2.78888e-08
plum	FBgn0039431	4514.46	-0.263662	0.0844411	-3.12243	0.00179363	0.0164411	plum	4514.46	0.213719	0.0841048	2.54111	0.0110503	0.0363791
IntS12	FBgn0039459	485.293	0.777882	0.126933	6.12829	8.88e-10	8.08e-08	IntS12	485.293	0.339225	0.12805	2.64917	0.00806892	0.0282174
Spag1	FBgn0039463	27.4004	4.86956	1.81251	2.68665	0.00721733	0.0451007	Spag1	27.4004	8.8889	1.78394	4.98274	6.26905e-07	1.45785e-05
CG3339	FBgn0039510	25.4403	1.97615	0.668881	2.95442	0.00313262	0.0244423	CG3339	25.4403	2.16306	0.666265	3.24654	0.00116815	0.00608477
CG13978	FBgn0039518	45.333	6.0824	1.98927	3.0576	0.00223116	0.0192375	CG13978	45.333	9.67032	1.97833	4.88813	1.01796e-06	2.20612e-05
Tusp	FBgn0039530	95.3458	-1.79421	0.600975	-2.9855	0.00283112	0.0228926	Tusp	95.3458	-1.47132	0.598449	-2.45855	0.0139498	0.0437776
unc80	FBgn0039536	21.1376	-4.6204	1.1749	-3.93259	8.4e-05	0.00151822	unc80	21.1376	-3.70632	1.12515	-3.29406	0.000987515	0.00535734
beat-VI	FBgn0039584	32.9479	-4.32556	1.18648	-3.6457	0.000266663	0.00377003	beat-VI	32.9479	-3.97769	1.17212	-3.39358	0.000689861	0.00403139
CG1523	FBgn0039601	1224.76	0.181054	0.0589135	3.07322	0.0021176	0.0184864	CG1523	1224.76	0.188025	0.0585973	3.20877	0.00133304	0.0067511
DIP-gamma	FBgn0039617	15.8076	-3.9309	0.995629	-3.94816	7.88e-05	0.00145316	DIP-gamma	15.8076	-2.94796	0.940648	-3.13397	0.0017246	0.00832018
jus	FBgn0039647	61.6312	-3.18049	0.834763	-3.81005	0.00013894	0.00225183	jus	61.6312	-2.81845	0.829338	-3.39843	0.000677732	0.00397172
ppk21	FBgn0039675	12.478	-5.20573	1.40977	-3.69261	0.000221965	0.00323629	ppk21	12.478	-5.35071	1.41502	-3.78135	0.000155978	0.00127179
Obp99a	FBgn0039678	2076.58	-0.655685	0.127197	-5.15486	2.54e-07	1.2e-05	Obp99a	2076.58	-0.410675	0.126888	-3.23651	0.00121002	0.00625826
CG7834	FBgn0039697	4348.36	0.120371	0.0406892	2.95831	0.0030933	0.0242074	CG7834	4348.36	-0.226366	0.0409916	-5.52227	3.34656e-08	1.18061e-06
neo	FBgn0039704	5224.33	0.496339	0.095833	5.17921	2.23e-07	1.08e-05	neo	5224.33	-0.327882	0.0961488	-3.41015	0.000649276	0.00382845
Capa	FBgn0039722	19.622	-8.83164	2.58625	-3.41484	0.000638196	0.00740401	Capa	19.622	-7.11265	2.52402	-2.81798	0.00483261	0.0188537
CG15522	FBgn0039723	7.66771	-4.50723	1.38033	-3.26534	0.00109332	0.0111659	CG15522	7.66771	-2.91861	1.20159	-2.42897	0.0151418	0.0466523
Tace	FBgn0039734	50.3099	-3.25286	0.813573	-3.99824	6.38e-05	0.00122832	Tace	50.3099	-2.92505	0.806915	-3.62498	0.000288979	0.00202972
CG9682	FBgn0039760	78.6257	5.19721	1.7373	2.99154	0.00277574	0.0225589	CG9682	78.6257	8.6473	1.73073	4.99635	5.8427e-07	1.36125e-05
eIF4H2	FBgn0039797	49.6499	5.98614	2.16339	2.76702	0.00565719	0.0376573	eIF4H2	49.6499	9.80836	2.1525	4.55673	5.19554e-06	8.3035e-05
Npc2h	FBgn0039801	15.7078	3.50368	1.04976	3.3376	0.000845064	0.00908688	Npc2h	15.7078	5.32864	1.03171	5.16486	2.4062e-07	6.42549e-06
CG12071	FBgn0039808	59.5075	-4.79786	0.891528	-5.38161	7.38e-08	4.28e-06	CG12071	59.5075	-3.30786	0.85533	-3.86735	0.000110023	0.00097036
CG11317	FBgn0039816	21.9047	-6.48958	1.78157	-3.64261	0.000269888	0.00381081	CG11317	21.9047	-5.81052	1.6973	-3.42338	0.000618473	0.00368886
CG1544	FBgn0039827	464.857	0.781312	0.212353	3.67931	0.000233863	0.00337892	CG1544	464.857	0.589766	0.212515	2.77517	0.00551727	0.0209202
CG1607	FBgn0039844	14974.6	0.287411	0.0634435	4.53019	5.89e-06	0.000182557	CG1607	14974.6	0.177847	0.0634443	2.80319	0.00505996	0.0194957
CG1635	FBgn0039854	344.311	-0.324442	0.0870283	-3.72801	0.000192996	0.00290481	CG1635	344.311	0.214505	0.0820395	2.61465	0.00893187	0.0305975
Syt7	FBgn0039900	84.6062	-2.23058	0.590906	-3.77485	0.000160101	0.00251463	Syt7	84.6062	-1.76493	0.586643	-3.00853	0.00262517	0.011676
CG17514	FBgn0039959	13438.5	-0.490028	0.0542522	-9.03242	1.68e-19	4.81e-17	CG17514	13438.5	0.142689	0.0540104	2.64188	0.00824471	0.0286466
CG17691	FBgn0039993	4938.83	-1.12467	0.0551329	-20.3993	1.7e-92	3.8e-89	CG17691	4938.83	0.235852	0.05358	4.40187	1.07322e-05	0.000148908
conu	FBgn0039994	5397.37	-0.44888	0.0870842	-5.15455	2.54e-07	1.2e-05	conu	5397.37	-0.3383	0.0869783	-3.88948	0.000100461	0.00090074
RpL38	FBgn0040007	20466.5	-0.505067	0.0796257	-6.34302	2.25e-10	2.29e-08	RpL38	20466.5	-0.259493	0.079575	-3.26099	0.00111024	0.00587179
CG17493	FBgn0040010	3683.89	-0.235179	0.0386492	-6.08496	1.17e-09	1.04e-07	CG17493	3683.89	-0.101105	0.0382662	-2.64215	0.00823807	0.0286315
Aplip1	FBgn0040281	64.1344	-4.60042	0.800767	-5.74501	9.19e-09	6.76e-07	Aplip1	64.1344	-3.29923	0.771293	-4.27753	1.88975e-05	0.000236086
Scamp	FBgn0040285	3107.15	0.183708	0.0481647	3.81416	0.000136647	0.00222758	Scamp	3107.15	-0.137875	0.0484815	-2.84387	0.00445697	0.0176432
RecQ4	FBgn0040290	1123.64	0.472516	0.0889022	5.31501	1.07e-07	5.76e-06	RecQ4	1123.64	0.248312	0.0891385	2.78568	0.0053415	0.0203942
POSH	FBgn0040294	2268.14	0.137477	0.0355296	3.86938	0.000109113	0.00186008	POSH	2268.14	0.144318	0.0352433	4.0949	4.22353e-05	0.000454094
CG32795	FBgn0040384	1976.35	-0.231154	0.0600475	-3.84952	0.00011835	0.00198427	CG32795	1976.35	0.549362	0.0584538	9.39824	5.54856e-21	2.02653e-18
Dlip3	FBgn0040465	28.266	-3.18994	0.949241	-3.36052	0.000777965	0.00852939	Dlip3	28.266	-2.53636	0.933491	-2.71707	0.00658636	0.0241409
Alk	FBgn0040505	284.686	-1.07188	0.354431	-3.02422	0.00249279	0.0207109	Alk	284.686	-0.936368	0.353757	-2.64692	0.00812278	0.0283578
CG15219	FBgn0040519	73.3022	4.9548	1.86719	2.65362	0.00796338	0.0483101	CG15219	73.3022	8.45075	1.8603	4.54267	5.55455e-06	8.70914e-05
Sf3b5	FBgn0040534	815.807	-0.211713	0.0725588	-2.91781	0.00352496	0.0267251	Sf3b5	815.807	-0.284171	0.0724409	-3.9228	8.75265e-05	0.000803923
CG7606	FBgn0040565	195.822	6.08368	1.9687	3.0902	0.00200019	0.0177525	CG7606	195.822	7.19958	1.96827	3.65783	0.000254364	0.00184719
COX7C	FBgn0040773	3771.5	-0.256059	0.0570751	-4.48634	7.25e-06	0.000214926	COX7C	3771.5	-0.151878	0.0568569	-2.67124	0.00755715	0.0268896
CG7630	FBgn0040793	2933.19	-0.406214	0.0946409	-4.29216	1.77e-05	0.000437775	CG7630	2933.19	-0.328424	0.0944837	-3.47598	0.000508981	0.00316185
CG15212	FBgn0040842	245.276	-0.665222	0.200959	-3.31023	0.000932193	0.00982537	CG15212	245.276	-0.953292	0.201918	-4.72117	2.34487e-06	4.30748e-05
ksh	FBgn0040890	896.809	-0.240083	0.0706725	-3.39712	0.000680985	0.00776927	ksh	896.809	-0.368207	0.070761	-5.20352	1.95544e-07	5.40816e-06
rols	FBgn0041096	4928.44	-0.169891	0.0469683	-3.61714	0.000297878	0.00409235	rols	4928.44	0.121327	0.0465933	2.60396	0.00921533	0.0313523
robo3	FBgn0041097	74.7615	-7.33559	2.05349	-3.57226	0.000353912	0.00466722	robo3	74.7615	-6.13503	2.00011	-3.06734	0.0021597	0.00995516
Atx2	FBgn0041188	6238.39	0.120999	0.0458381	2.63971	0.00829761	0.0496215	Atx2	6238.39	0.142806	0.0457427	3.12195	0.00179656	0.00857735
Rheb	FBgn0041191	1683.32	0.180906	0.0447936	4.03866	5.38e-05	0.00107542	Rheb	1683.32	-0.24546	0.0457101	-5.36993	7.87682e-08	2.5275e-06
AttC	FBgn0041579	13.2614	4.52387	1.25026	3.61835	0.000296486	0.00407823	AttC	13.2614	4.20359	1.25189	3.3578	0.000785646	0.00446915
cpx	FBgn0041605	203.975	-4.84705	1.00026	-4.84581	1.26e-06	5.09e-05	cpx	203.975	-3.49605	0.991623	-3.52558	0.000422555	0.00273581
Ku80	FBgn0041627	841.953	0.441343	0.0735762	5.99844	1.99e-09	1.7e-07	Ku80	841.953	0.468255	0.0731537	6.40098	1.54384e-10	9.7317e-09
Hexo1	FBgn0041630	5533.86	0.15567	0.0581035	2.67918	0.00738019	0.0458515	Hexo1	5533.86	-0.26432	0.0583198	-4.53225	5.83583e-06	9.05865e-05
CG3253	FBgn0041706	160.208	-1.04359	0.166226	-6.27816	3.43e-10	3.39e-08	CG3253	160.208	-0.768661	0.162433	-4.73217	2.22137e-06	4.11103e-05
7B2	FBgn0041707	50.2982	-3.34255	0.769035	-4.34642	1.38e-05	0.000358219	7B2	50.2982	-2.44171	0.753928	-3.23866	0.00120094	0.00622321
rho-5	FBgn0041723	85.1995	-2.50769	0.747061	-3.35674	0.000788663	0.00862133	rho-5	85.1995	-2.13753	0.74373	-2.87406	0.00405228	0.0163434
CG18815	FBgn0042138	2604.85	0.134032	0.0451619	2.9678	0.00299936	0.0237213	CG18815	2604.85	-0.120311	0.0454359	-2.64793	0.00809861	0.0282813
NfI	FBgn0042696	47.1521	-4.4082	0.974423	-4.5239	6.07e-06	0.000186515	NfI	47.1521	-3.22865	0.946841	-3.40992	0.000649809	0.00382977
HBS1	FBgn0042712	1382.16	0.186705	0.0503943	3.70488	0.000211489	0.00311442	HBS1	1382.16	0.166644	0.0501441	3.32331	0.000889574	0.00495369
Chrac-16	FBgn0043001	1158.42	-0.705862	0.0619225	-11.3991	4.22e-30	2.25e-27	Chrac-16	1158.42	-0.415212	0.0605585	-6.85637	7.0631e-12	5.8473e-10
CG12084	FBgn0043458	2468.69	0.145949	0.0351377	4.15364	3.27e-05	0.000717527	CG12084	2468.69	0.167453	0.0348412	4.80617	1.5385e-06	3.05604e-05
CG32444	FBgn0043783	42.988	1.15205	0.387738	2.97121	0.00296624	0.0236096	CG32444	42.988	2.15604	0.375913	5.73546	9.72463e-09	3.92079e-07
mRpS14	FBgn0044030	492.952	-0.316284	0.0885492	-3.57184	0.000354481	0.00466921	mRpS14	492.952	-0.293811	0.08787	-3.3437	0.000826677	0.00465986
Proc	FBgn0045038	43.4358	-5.99451	1.02207	-5.86509	4.49e-09	3.61e-07	Proc	43.4358	-5.09212	0.957007	-5.32088	1.03266e-07	3.16665e-06
CG12699	FBgn0046294	270.186	3.43921	1.22044	2.81802	0.00483214	0.0336894	CG12699	270.186	6.83703	1.21775	5.61449	1.97144e-08	7.41859e-07
ORY	FBgn0046323	11.1538	4.62368	1.61692	2.85957	0.00424222	0.0305085	ORY	11.1538	6.27683	1.6024	3.91715	8.96032e-05	0.000818156
Stlk	FBgn0046692	2718.18	-0.191058	0.0534095	-3.57722	0.000347264	0.0046067	Stlk	2718.18	-0.296344	0.0534104	-5.54844	2.88237e-08	1.03151e-06
Obp83g	FBgn0046875	172.451	0.808075	0.229844	3.51576	0.000438496	0.00549126	Obp83g	172.451	0.624896	0.230203	2.71455	0.00663664	0.0242965
CG30039	FBgn0050039	50.5834	5.43523	1.91934	2.83182	0.00462845	0.0327594	CG30039	50.5834	8.83547	1.91033	4.62509	3.74428e-06	6.22443e-05
GEFmeso	FBgn0050115	8741.99	0.201814	0.0715652	2.82	0.00480233	0.0336073	GEFmeso	8741.99	0.674364	0.0713884	9.44641	3.50639e-21	1.3607e-18
CG30158	FBgn0050158	10.8907	-6.85637	1.67762	-4.08696	4.37e-05	0.000914038	CG30158	10.8907	-3.74947	1.27937	-2.93071	0.00338186	0.0142504
CG30172	FBgn0050172	30.7091	-3.59893	0.927278	-3.88118	0.000103953	0.00179122	CG30172	30.7091	-4.27287	0.94703	-4.51187	6.42588e-06	9.83928e-05
CG30187	FBgn0050187	350.722	-1.16049	0.132242	-8.7755	1.7e-18	4.53e-16	CG30187	350.722	-0.561627	0.128109	-4.38398	1.16532e-05	0.000159021
CG30287	FBgn0050287	49.6141	1.75476	0.364929	4.80849	1.52e-06	5.97e-05	CG30287	49.6141	1.12615	0.369164	3.05054	0.00228427	0.0104364
mtt	FBgn0050361	26.8427	-3.52046	1.17739	-2.99006	0.00278918	0.0226353	mtt	26.8427	-3.08467	1.16583	-2.64591	0.00814713	0.0284076
CG30383	FBgn0050383	125.786	0.632509	0.17667	3.58017	0.000343376	0.00457685	CG30383	125.786	0.813767	0.174306	4.66861	3.0324e-06	5.26663e-05
CG30403	FBgn0050403	538.217	0.460882	0.0889278	5.18266	2.19e-07	1.06e-05	CG30403	538.217	0.636928	0.0877783	7.25609	3.98427e-13	4.19293e-11
CG30419	FBgn0050419	20.4828	-3.48395	1.06363	-3.27552	0.00105468	0.0108605	CG30419	20.4828	-4.03405	1.08147	-3.73014	0.000191375	0.00149199
CG30428	FBgn0050428	999.01	0.306721	0.0610437	5.02462	5.04e-07	2.2e-05	CG30428	999.01	0.178254	0.0611299	2.91599	0.00354567	0.0147554
Ugt50B3	FBgn0050438	319.629	-1.41154	0.133831	-10.5472	5.23e-26	2.25e-23	Ugt50B3	319.629	-0.63569	0.127142	-4.99986	5.73731e-07	1.34426e-05
CG30485	FBgn0050485	119.332	-2.07444	0.458056	-4.52879	5.93e-06	0.000182758	CG30485	119.332	-1.36585	0.453013	-3.01502	0.00256961	0.0114906
Ppi1	FBgn0051025	184.592	5.10324	1.68132	3.03526	0.00240328	0.0201317	Ppi1	184.592	8.83013	1.67774	5.2631	1.41649e-07	4.0907e-06
CG31038	FBgn0051038	1626.86	-0.280813	0.0616939	-4.55171	5.32e-06	0.000170505	CG31038	1626.86	-0.153327	0.0611723	-2.50648	0.0121939	0.0393207
Cog7	FBgn0051040	1035.79	0.170303	0.054787	3.10845	0.0018807	0.0170023	Cog7	1035.79	-0.298585	0.0561732	-5.31543	1.06406e-07	3.24655e-06
CG31125	FBgn0051125	716.915	-0.944465	0.0931695	-10.1371	3.78e-24	1.36e-21	CG31125	716.915	-0.856948	0.0924224	-9.27209	1.82536e-20	6.29647e-18
CG31140	FBgn0051140	386.686	-2.1308	0.45276	-4.70624	2.52e-06	9.06e-05	CG31140	386.686	-2.27154	0.452847	-5.01613	5.27222e-07	1.24706e-05
CG31157	FBgn0051157	49.3075	-3.18684	1.02202	-3.11818	0.00181972	0.0166122	CG31157	49.3075	-3.0599	1.01917	-3.00235	0.00267901	0.0118518
CG31211	FBgn0051211	7835.58	-0.20286	0.0469913	-4.31695	1.58e-05	0.000401612	CG31211	7835.58	-0.229635	0.0469412	-4.89198	9.98241e-07	2.18242e-05
CG31226	FBgn0051226	74.8247	7.27937	2.51563	2.89366	0.0038078	0.0281073	CG31226	74.8247	10.3428	2.512	4.11737	3.8322e-05	0.000419279
Tpl94D	FBgn0051281	42.562	6.40844	2.1288	3.01036	0.00260942	0.0215041	Tpl94D	42.562	9.50692	2.12092	4.48245	7.37919e-06	0.000109219
CG31436	FBgn0051436	78.8862	-1.5722	0.238945	-6.57976	4.71e-11	5.17e-09	CG31436	78.8862	-1.45508	0.235103	-6.18911	6.0504e-10	3.25255e-08
nolo	FBgn0051619	172.959	-2.35326	0.435601	-5.40233	6.58e-08	3.87e-06	nolo	172.959	-2.12706	0.433711	-4.90432	9.37508e-07	2.06788e-05
wry	FBgn0051665	44.0001	-9.02819	2.00836	-4.49529	6.95e-06	0.000208291	wry	44.0001	-6.92126	1.75094	-3.95288	7.72148e-05	0.000728816
CG31690	FBgn0051690	36.9282	-5.92264	1.17466	-5.04202	4.61e-07	2.04e-05	CG31690	36.9282	-3.31436	1.05504	-3.14146	0.00168106	0.00815763
CG31740	FBgn0051740	115.22	6.32317	2.23678	2.8269	0.00470011	0.0331199	CG31740	115.22	10.0483	2.23253	4.50087	6.7676e-06	0.000101867
fred	FBgn0051774	11.2905	-2.79323	1.03894	-2.68853	0.00717678	0.0449121	fred	11.2905	-2.67411	1.02903	-2.59868	0.00935825	0.0317333
CG31789	FBgn0051789	2371	13.9977	3.1887	4.38978	1.13e-05	0.00030429	CG31789	2371	11.1692	3.18878	3.50266	0.000460642	0.00292596
CG31908	FBgn0051908	3146.59	0.121771	0.0397379	3.06434	0.0021815	0.0189116	CG31908	3146.59	-0.119365	0.0399739	-2.98607	0.00282584	0.0123766
Cda5	FBgn0051973	573.652	-0.636502	0.111079	-5.73018	1e-08	7.33e-07	Cda5	573.652	0.352972	0.106951	3.3003	0.000965821	0.0052905
CG31988	FBgn0051988	103.314	7.59117	2.70943	2.80176	0.00508248	0.0348251	CG31988	103.314	10.8052	2.70668	3.99204	6.5508e-05	0.000641545
gw	FBgn0051992	16113.4	-0.0833384	0.0242334	-3.43899	0.000583893	0.00689511	gw	16113.4	0.11826	0.0240607	4.91507	8.87511e-07	1.98222e-05
CG31997	FBgn0051997	3779.02	-0.275631	0.0697802	-3.94998	7.82e-05	0.00145111	CG31997	3779.02	-0.175749	0.0695934	-2.52537	0.0115578	0.0376803
CG32017	FBgn0052017	159.397	-1.42175	0.469868	-3.02586	0.00247928	0.0206447	CG32017	159.397	-1.52181	0.469843	-3.23897	0.00119962	0.00622321
CG32069	FBgn0052069	423.128	-0.445428	0.139999	-3.18165	0.00146441	0.014033	CG32069	423.128	-0.375568	0.139306	-2.69599	0.00701805	0.0253934
CG32073	FBgn0052073	3.91302	5.15817	1.62079	3.1825	0.00146007	0.0140034	CG32073	3.91302	4.93348	1.62316	3.03943	0.00237029	0.010725
CG32081	FBgn0052081	51.2327	6.45246	2.05396	3.14147	0.00168103	0.0156527	CG32081	51.2327	9.83435	2.04587	4.80693	1.53266e-06	3.0501e-05
IRSp53	FBgn0052082	2494.06	-0.338156	0.0840528	-4.02314	5.74e-05	0.00112865	IRSp53	2494.06	0.329717	0.0831925	3.9633	7.39205e-05	0.000705186
CG32206	FBgn0052206	55.5619	-1.38636	0.499468	-2.77568	0.00550863	0.0369323	CG32206	55.5619	-1.62286	0.501091	-3.23866	0.00120093	0.00622321
gogo	FBgn0052227	164.34	-2.07203	0.53424	-3.87846	0.00010512	0.00180554	gogo	164.34	-1.39745	0.53118	-2.63084	0.00851735	0.0294046
CG32243	FBgn0052243	2165.86	0.148754	0.0400678	3.71257	0.000205168	0.00305106	CG32243	2165.86	-0.285111	0.0408909	-6.97249	3.11388e-12	2.74243e-10
CG32302	FBgn0052302	1560.55	14.4089	2.57682	5.59172	2.25e-08	1.49e-06	CG32302	1560.55	6.78766	2.582	2.62884	0.00856758	0.0295616
zormin	FBgn0052311	5632.92	-0.398741	0.131114	-3.04116	0.00235666	0.0199203	zormin	5632.92	0.676762	0.130752	5.1759	2.2681e-07	6.14961e-06
tut	FBgn0052364	138.934	3.73038	0.31151	11.9751	4.8e-33	2.82e-30	tut	138.934	3.75	0.311173	12.0512	1.91247e-33	1.58327e-30
CG32407	FBgn0052407	61.8186	-1.73986	0.571528	-3.04422	0.00233284	0.0197638	CG32407	61.8186	-2.38643	0.577577	-4.1318	3.5994e-05	0.000398018
Gss2	FBgn0052495	3120.04	0.268085	0.0593957	4.51353	6.38e-06	0.000194273	Gss2	3120.04	0.305341	0.0592388	5.15441	2.54435e-07	6.70822e-06
Hers	FBgn0052529	2516.07	-0.271016	0.0909677	-2.97926	0.00288946	0.0231491	Hers	2516.07	0.275503	0.0903352	3.04979	0.00229003	0.010455
CG32548	FBgn0052548	49.4951	5.85136	2.015	2.90391	0.00368537	0.027623	CG32548	49.4951	8.75606	2.00882	4.3588	1.30775e-05	0.000174433
CG32576	FBgn0052576	2613.35	-0.123408	0.0450256	-2.74084	0.00612829	0.0397521	CG32576	2613.35	-0.110692	0.0448048	-2.47055	0.0134906	0.0427037
CG32625	FBgn0052625	15.1071	1.76504	0.58546	3.01479	0.00257157	0.0212549	CG32625	15.1071	2.00542	0.579259	3.46204	0.000536089	0.00330052
CG32641	FBgn0052641	1057.19	0.411647	0.0614808	6.69553	2.15e-11	2.45e-09	CG32641	1057.19	-0.211227	0.0631316	-3.34583	0.000820374	0.00463485
X11Lbeta	FBgn0052677	170.685	-2.53264	0.606941	-4.17279	3.01e-05	0.000672024	X11Lbeta	170.685	-2.05149	0.604473	-3.39384	0.000689201	0.00402943
Erk7	FBgn0052703	50.1055	6.43772	2.14694	2.99856	0.00271257	0.0221421	Erk7	50.1055	9.77153	2.13914	4.56797	4.92475e-06	7.94228e-05
CG32706	FBgn0052706	74.8164	0.929664	0.300878	3.08984	0.00200267	0.0177604	CG32706	74.8164	0.74369	0.301499	2.46664	0.0136388	0.043063
Setd3	FBgn0052732	1157.11	-0.217174	0.0602919	-3.60204	0.000315729	0.0043006	Setd3	1157.11	0.170414	0.0587234	2.90198	0.00370806	0.0152725
CG32856	FBgn0052856	733.556	-0.229919	0.0670745	-3.42782	0.000608454	0.00713992	CG32856	733.556	-0.255153	0.0667142	-3.82457	0.000131002	0.00110968
CG32982	FBgn0052982	3124.82	-0.16705	0.0483656	-3.4539	0.000552536	0.00660151	CG32982	3124.82	0.175241	0.0477254	3.67186	0.000240793	0.00177458
CG33129	FBgn0053129	13504	0.0936559	0.0347213	2.69736	0.00698908	0.0439342	CG33129	13504	-0.216014	0.0348178	-6.20414	5.49965e-10	2.98992e-08
CG33170	FBgn0053170	1546.3	-0.272678	0.0797445	-3.4194	0.000627592	0.00732606	CG33170	1546.3	-0.191947	0.0794144	-2.41702	0.015648	0.0478258
beat-IIIb	FBgn0053179	6.12429	-4.43697	1.53104	-2.89801	0.00375533	0.0279068	beat-IIIb	6.12429	-3.65913	1.43036	-2.55818	0.0105221	0.0349087
CG33225	FBgn0053225	56.9941	1.37311	0.395037	3.47589	0.000509154	0.00620248	CG33225	56.9941	1.71958	0.391058	4.39724	1.09635e-05	0.00015144
CG33306	FBgn0053306	77.1749	-4.76074	1.66215	-2.86421	0.0041805	0.0302201	CG33306	77.1749	-4.46674	1.6535	-2.70139	0.00690508	0.0250576
CG33458	FBgn0053458	67.1069	-1.0948	0.340852	-3.21194	0.00131841	0.0129218	CG33458	67.1069	-0.928277	0.337284	-2.75221	0.00591937	0.0221473
ppk13	FBgn0053508	1271.29	-1.14664	0.150893	-7.59907	2.98e-14	4.63e-12	ppk13	1271.29	-0.443347	0.149655	-2.96246	0.00305191	0.0131593
CG33509	FBgn0053509	436.9	-1.12389	0.149473	-7.51902	5.52e-14	8.02e-12	CG33509	436.9	-0.459454	0.145938	-3.14829	0.00164229	0.00799807
Nmdar2	FBgn0053513	42.4342	-3.11566	0.843955	-3.69174	0.000222729	0.0032432	Nmdar2	42.4342	-3.51562	0.849795	-4.13702	3.51844e-05	0.000393098
CG33543	FBgn0053543	23.2459	-2.5308	0.874369	-2.89443	0.00379847	0.028057	CG33543	23.2459	-2.32579	0.867736	-2.6803	0.00735566	0.0263083
Rim	FBgn0053547	132.168	-3.37511	0.783284	-4.30892	1.64e-05	0.0004132	Rim	132.168	-3.07114	0.780506	-3.9348	8.32655e-05	0.000771635
Mid1	FBgn0053988	71.4298	-2.40994	0.723836	-3.3294	0.000870326	0.00929594	Mid1	71.4298	-2.32625	0.722176	-3.22117	0.0012767	0.00654585
CG34015	FBgn0054015	216.082	0.324743	0.115867	2.80272	0.00506741	0.0347955	CG34015	216.082	-0.439203	0.121665	-3.60995	0.000306257	0.00212701
ND-AGGG	FBgn0058002	1883.33	-0.337055	0.058888	-5.72366	1.04e-08	7.56e-07	ND-AGGG	1883.33	-0.241708	0.058464	-4.1343	3.56033e-05	0.000395653
pain	FBgn0060296	1764.54	0.527281	0.0816307	6.45934	1.05e-10	1.11e-08	pain	1764.54	0.261175	0.0818487	3.19095	0.00141805	0.00709769
salto	FBgn0061197	308.971	7.73847	2.22141	3.48358	0.000494749	0.00607331	salto	308.971	11.4739	2.2198	5.16888	2.35503e-07	6.31773e-06
loj	FBgn0061492	2313.33	0.164267	0.055967	2.93508	0.00333466	0.0255597	loj	2313.33	-0.295979	0.0565656	-5.2325	1.67232e-07	4.71676e-06
GstE10	FBgn0063499	72.289	1.31604	0.457691	2.87539	0.00403534	0.0294564	GstE10	72.289	1.43812	0.456293	3.15176	0.00162292	0.00792195
dbr	FBgn0067779	2386.7	0.188941	0.0588632	3.20982	0.00132816	0.013006	dbr	2386.7	0.205135	0.0586835	3.49562	0.000472959	0.00298284
CG40498	FBgn0069969	41.2456	-5.57361	1.17754	-4.73329	2.21e-06	8.21e-05	CG40498	41.2456	-4.06906	1.11254	-3.65745	0.000254735	0.0018488
akirin	FBgn0082598	15102.9	0.0947364	0.0265731	3.56512	0.000363685	0.00475127	akirin	15102.9	-0.0640459	0.0266019	-2.40757	0.0160591	0.0487226
Neb-cGP	FBgn0083167	4590.5	-0.366812	0.0589554	-6.22185	4.91e-10	4.74e-08	Neb-cGP	4590.5	-0.221415	0.0587409	-3.76935	0.000163676	0.00131811
CG17672	FBgn0083978	3082.62	0.38466	0.0676299	5.68773	1.29e-08	9.11e-07	CG17672	3082.62	-0.242854	0.0681725	-3.56235	0.000367546	0.00245783
mRpL34	FBgn0083983	265.438	-0.798205	0.158722	-5.02895	4.93e-07	2.16e-05	mRpL34	265.438	-0.612272	0.157029	-3.8991	9.65519e-05	0.00087072
CG34155	FBgn0083991	12.2539	-4.76314	1.37659	-3.46011	0.000539963	0.00647204	CG34155	12.2539	-3.17631	1.26385	-2.5132	0.011964	0.0387909
CG34251	FBgn0085280	20.2831	-2.97115	0.820659	-3.62044	0.000294104	0.00405932	CG34251	20.2831	-7.84287	1.41058	-5.56003	2.69734e-08	9.76546e-07
CG34279	FBgn0085308	64.2848	9.08929	2.06753	4.3962	1.1e-05	0.000297571	CG34279	64.2848	9.05262	2.06747	4.37861	1.1944e-05	0.000162277
CG34287	FBgn0085316	96.4609	0.655837	0.209913	3.12433	0.00178211	0.0163892	CG34287	96.4609	0.913377	0.206471	4.42375	9.7001e-06	0.000136571
Drgx	FBgn0085369	29.5737	-2.6964	0.991898	-2.71843	0.00655928	0.0417725	Drgx	29.5737	-2.53778	0.987488	-2.56993	0.0101719	0.0339931
CG34347	FBgn0085376	5675.94	-0.47708	0.121439	-3.92856	8.55e-05	0.00153887	CG34347	5675.94	-0.353488	0.121357	-2.91279	0.00358211	0.0148821
CG34354	FBgn0085383	65.3642	-2.21494	0.658497	-3.36362	0.00076926	0.00847551	CG34354	65.3642	-1.64475	0.652362	-2.52123	0.0116945	0.0380363
bma	FBgn0085385	185.951	-0.492129	0.164353	-2.99433	0.00275047	0.0223861	bma	185.951	-0.445815	0.163181	-2.73202	0.00629464	0.0232639
dpr12	FBgn0085414	81.5545	-3.18388	0.830191	-3.83512	0.000125503	0.00207925	dpr12	81.5545	-2.59801	0.824626	-3.15053	0.00162973	0.00794268
DIP-delta	FBgn0085420	15.8649	-3.51706	1.19654	-2.93936	0.00328895	0.0252585	DIP-delta	15.8649	-4.30737	1.23356	-3.49182	0.000479733	0.00301332
pan	FBgn0085432	6210.84	-0.26293	0.0601174	-4.37361	1.22e-05	0.000322331	pan	6210.84	0.163712	0.0597964	2.73783	0.00618466	0.0229394
Lgr4	FBgn0085440	1854.32	0.401762	0.0480759	8.35682	6.44e-17	1.39e-14	Lgr4	1854.32	-0.181852	0.049179	-3.69776	0.000217511	0.00164698
CG34445	FBgn0085474	100.866	1.21916	0.220043	5.54057	3.01e-08	1.94e-06	CG34445	100.866	1.02288	0.220691	4.63487	3.57164e-06	6.03438e-05
CG40472	FBgn0085736	734.829	-0.714605	0.10344	-6.90838	4.9e-12	6.09e-10	CG40472	734.829	-0.25245	0.101588	-2.48504	0.0129535	0.0413621
del	FBgn0086251	645.431	0.544281	0.102231	5.32403	1.01e-07	5.51e-06	del	645.431	0.437452	0.102238	4.27874	1.87956e-05	0.000235239
stl	FBgn0086408	38.5985	-1.52255	0.449711	-3.38562	0.000710186	0.00798995	stl	38.5985	-1.28749	0.443925	-2.90024	0.00372873	0.0153313
DCTN6-p27	FBgn0086446	989.85	-0.248727	0.0770243	-3.2292	0.00124136	0.0123727	DCTN6-p27	989.85	-0.228165	0.0766418	-2.97704	0.0029105	0.0126727
RpS25	FBgn0086472	34178.3	-0.458653	0.102336	-4.48183	7.4e-06	0.000217221	RpS25	34178.3	-0.260954	0.102316	-2.55047	0.0107577	0.0355668
fne	FBgn0086675	420.801	-4.37968	0.869493	-5.03706	4.73e-07	2.08e-05	fne	420.801	-4.36616	0.869071	-5.02394	5.06233e-07	1.20199e-05
jeb	FBgn0086677	34.7445	-5.60848	1.23079	-4.55681	5.19e-06	0.000167459	jeb	34.7445	-4.61051	1.17636	-3.91929	8.881e-05	0.000812766
ncm	FBgn0086707	4025.6	0.110897	0.0414412	2.676	0.00745066	0.0462123	ncm	4025.6	0.143068	0.0412674	3.46685	0.000526591	0.0032504
nAChRalpha7	FBgn0086778	82.9334	-5.1102	0.938166	-5.447	5.12e-08	3.06e-06	nAChRalpha7	82.9334	-5.44791	0.94501	-5.76492	8.16973e-09	3.32629e-07
Rab26	FBgn0086913	13.9846	-5.44455	1.96168	-2.77544	0.00551264	0.036937	Rab26	13.9846	-4.69553	1.899	-2.47264	0.0134119	0.0425316
CG41520	FBgn0087011	986.16	-1.96402	0.0969007	-20.2683	2.45e-91	4.56e-88	CG41520	986.16	0.626244	0.0860017	7.28176	3.29481e-13	3.55782e-11
alphaSnap	FBgn0250791	2445.14	-0.126386	0.0423127	-2.98695	0.00281772	0.022827	alphaSnap	2445.14	-0.333044	0.0425401	-7.82895	4.91972e-15	7.02219e-13
CG4218	FBgn0250844	33.7852	5.13454	1.90152	2.70023	0.00692918	0.0436804	CG4218	33.7852	8.21293	1.89058	4.34413	1.39828e-05	0.000184722
Cht10	FBgn0250907	35556.3	-0.677247	0.0909977	-7.44246	9.88e-14	1.42e-11	Cht10	35556.3	-0.34527	0.0909613	-3.7958	0.000147171	0.00121594
beat-VII	FBgn0250908	23.8658	-3.73698	1.27827	-2.92348	0.00346143	0.0263523	beat-VII	23.8658	-4.12905	1.28725	-3.20764	0.00133829	0.00676201
Octbeta3R	FBgn0250910	22.8833	-6.4955	1.94712	-3.33595	0.00085009	0.00913213	Octbeta3R	22.8833	-4.56013	1.80566	-2.52547	0.0115545	0.0376795
futsch	FBgn0259108	466.477	-1.42912	0.273053	-5.23385	1.66e-07	8.48e-06	futsch	466.477	-1.40333	0.27273	-5.1455	2.66815e-07	6.97538e-06
mmd	FBgn0259110	101.44	-4.62329	0.915164	-5.05186	4.38e-07	1.96e-05	mmd	101.44	-4.02955	0.905583	-4.44968	8.59999e-06	0.000124036
OtopLc	FBgn0259150	53.4928	-7.05513	1.45764	-4.8401	1.3e-06	5.22e-05	OtopLc	53.4928	-5.50808	1.35611	-4.06168	4.87199e-05	0.000508407
Pde9	FBgn0259171	1183.88	-0.492325	0.110181	-4.46833	7.88e-06	0.000227799	Pde9	1183.88	-0.411484	0.109843	-3.7461	0.000179602	0.00142016
ome	FBgn0259175	5121.24	0.299002	0.0894521	3.3426	0.000829979	0.00899385	ome	5121.24	-0.546616	0.0898223	-6.08553	1.16107e-09	5.88496e-08
comm3	FBgn0259236	4316.88	0.132112	0.0362137	3.64812	0.000264161	0.00374412	comm3	4316.88	0.153074	0.0360424	4.24706	2.16597e-05	0.000263696
CG42342	FBgn0259244	5347.3	-0.16677	0.0575987	-2.89538	0.00378694	0.0280089	CG42342	5347.3	-0.281068	0.0576052	-4.87922	1.06506e-06	2.28032e-05
brp	FBgn0259246	211.927	-5.72935	1.19006	-4.81435	1.48e-06	5.86e-05	brp	211.927	-4.14546	1.17687	-3.52244	0.000427588	0.00275913
Mob4	FBgn0259483	4696.12	0.0730875	0.0251169	2.90989	0.00361555	0.0272405	Mob4	4696.12	-0.130199	0.0253002	-5.14617	2.65864e-07	6.96518e-06
CG42346	FBgn0259677	138.892	-1.18013	0.355758	-3.31723	0.000909147	0.00960963	CG42346	138.892	-0.852922	0.353178	-2.41499	0.0157356	0.0479771
Ir40a	FBgn0259683	1024.43	-0.668388	0.162503	-4.11309	3.9e-05	0.000834781	Ir40a	1024.43	-0.52951	0.162153	-3.26549	0.00109276	0.00580092
pzg	FBgn0259785	13412	-0.112256	0.034921	-3.21457	0.00130642	0.0128493	pzg	13412	0.0856723	0.0347783	2.46338	0.0137632	0.0433456
CG42404	FBgn0259823	77.4824	-1.72561	0.470798	-3.66529	0.000247062	0.00354672	CG42404	77.4824	-1.2374	0.465483	-2.65833	0.00785296	0.0276883
CG42450	FBgn0259927	43.8263	-4.3738	1.14347	-3.82503	0.000130756	0.00214405	CG42450	43.8263	-5.10854	1.16525	-4.38408	1.16476e-05	0.000159021
cwo	FBgn0259938	3310.78	0.184712	0.0568611	3.24848	0.00116023	0.0117101	cwo	3310.78	0.322929	0.0565833	5.70715	1.14882e-08	4.57247e-07
Mppe	FBgn0259985	749.313	-0.303121	0.0767674	-3.94857	7.86e-05	0.00145316	Mppe	749.313	-0.324381	0.0764336	-4.24395	2.19615e-05	0.000266326
OtopLa	FBgn0259994	223.59	-5.3293	1.08189	-4.92593	8.4e-07	3.52e-05	OtopLa	223.59	-5.30874	1.08066	-4.9125	8.99236e-07	2.0012e-05
CG17570	FBgn0260000	31.5376	6.89168	1.60978	4.28112	1.86e-05	0.000455037	CG17570	31.5376	4.53541	1.61827	2.80262	0.00506888	0.0195119
UQCR-11	FBgn0260008	2703.51	-0.587176	0.102197	-5.74556	9.16e-09	6.76e-07	UQCR-11	2703.51	-0.404482	0.101939	-3.9679	7.251e-05	0.000694954
CG30059	FBgn0260475	158.518	-0.893423	0.170774	-5.23161	1.68e-07	8.54e-06	CG30059	158.518	-0.800516	0.16889	-4.73988	2.13849e-06	3.99937e-05
HIP	FBgn0260484	5055.17	0.266048	0.0428323	6.21138	5.25e-10	5.02e-08	HIP	5055.17	-0.129542	0.0431238	-3.00395	0.00266502	0.0118025
qvr	FBgn0260499	65.6546	-5.16045	0.923562	-5.58755	2.3e-08	1.51e-06	qvr	65.6546	-2.7553	0.872604	-3.15756	0.00159095	0.00779879
CG42540	FBgn0260657	45.277	-3.26105	0.90491	-3.60373	0.000313684	0.00427796	CG42540	45.277	-2.45001	0.892533	-2.74501	0.0060509	0.0225105
NaPi-III	FBgn0260795	3465.7	0.840354	0.129766	6.4759	9.42e-11	1e-08	NaPi-III	3465.7	0.351647	0.129917	2.70671	0.00679545	0.0247684
Rbp6	FBgn0260943	281.08	-3.93078	1.01276	-3.88125	0.000103921	0.00179122	Rbp6	281.08	-3.29495	1.01062	-3.26032	0.00111287	0.00587711
Rbp1	FBgn0260944	4036.91	-0.24786	0.0714904	-3.46704	0.000526221	0.006355	Rbp1	4036.91	-0.22608	0.0713903	-3.16681	0.0015412	0.00759771
CG42588	FBgn0260965	1301.44	-0.229419	0.0639965	-3.58487	0.000337242	0.00451661	CG42588	1301.44	0.23141	0.0625194	3.70142	0.000214397	0.00162638
CG42598	FBgn0260997	254.911	-2.1547	0.25053	-8.60057	7.93e-18	2.02e-15	CG42598	254.911	1.11	0.226365	4.90357	9.41123e-07	2.07214e-05
Dscam3	FBgn0261046	65.9262	-7.75519	2.30905	-3.35861	0.000783355	0.00858008	Dscam3	65.9262	-6.64446	2.24095	-2.96501	0.00302668	0.0130788
CG42613	FBgn0261262	28.0326	-5.67542	1.15358	-4.91984	8.66e-07	3.61e-05	CG42613	28.0326	-4.50735	1.06455	-4.23403	2.29538e-05	0.000276202
SREBP	FBgn0261283	5280.11	0.176887	0.0296882	5.95818	2.55e-09	2.11e-07	SREBP	5280.11	0.165866	0.0295627	5.61066	2.01557e-08	7.56174e-07
CG42633	FBgn0261356	7.1315	-2.85471	0.824571	-3.46205	0.00053607	0.0064461	CG42633	7.1315	-2.48116	0.783298	-3.16758	0.00153711	0.00758358
mRpL37	FBgn0261380	1134.9	-0.498449	0.0645715	-7.71933	1.17e-14	1.92e-12	mRpL37	1134.9	-0.530791	0.0643375	-8.2501	1.58261e-16	2.93326e-14
CG42668	FBgn0261550	2659.7	-0.153774	0.0446134	-3.44682	0.000567219	0.00674093	CG42668	2659.7	0.241054	0.0436917	5.51716	3.44521e-08	1.21197e-06
CG42714	FBgn0261631	21.7405	8.25341	1.96173	4.20721	2.59e-05	0.0005986	CG42714	21.7405	6.53159	1.96722	3.32021	0.000899493	0.00499325
Ank2	FBgn0261788	328.762	-5.16597	1.16216	-4.44513	8.78e-06	0.000247181	Ank2	328.762	-3.47513	1.15548	-3.00752	0.00263393	0.0117066
SNRPG	FBgn0261791	2771.87	-0.292181	0.0762396	-3.83241	0.000126895	0.00209611	SNRPG	2771.87	-0.299255	0.0761321	-3.93073	8.46897e-05	0.000782497
kcc	FBgn0261794	786.591	-0.372527	0.135239	-2.75459	0.00587662	0.0385897	kcc	786.591	-0.360789	0.134978	-2.67293	0.0075191	0.0268003
Gprk2	FBgn0261988	4499.69	-0.464591	0.0768094	-6.04862	1.46e-09	1.28e-07	Gprk2	4499.69	-0.292693	0.0766171	-3.8202	0.000133343	0.00112338
CG42820	FBgn0262002	47.8537	6.13633	2.00464	3.06107	0.0022055	0.019066	CG42820	47.8537	9.70916	1.99419	4.86874	1.12313e-06	2.35991e-05
CG43066	FBgn0262476	30.0543	-5.45655	1.29589	-4.21067	2.55e-05	0.000591701	CG43066	30.0543	-4.73397	1.24976	-3.78791	0.000151918	0.00124605
FoxP	FBgn0262477	32.4434	-7.67498	1.72673	-4.44481	8.8e-06	0.000247181	FoxP	32.4434	-5.94239	1.49081	-3.986	6.71953e-05	0.000650882
dati	FBgn0262636	76.8166	-5.77122	1.09213	-5.28436	1.26e-07	6.72e-06	dati	76.8166	-5.16716	1.06989	-4.82963	1.36789e-06	2.78011e-05
Myc	FBgn0262656	8798.11	-0.184561	0.0548539	-3.36459	0.000766578	0.00845429	Myc	8798.11	0.484344	0.0545062	8.88604	6.33271e-19	1.87389e-16
Pal2	FBgn0262728	201.608	-0.99702	0.292232	-3.41174	0.000645494	0.00745719	Pal2	201.608	-0.728806	0.290627	-2.50771	0.0121518	0.0392358
Evi5	FBgn0262740	2618.85	-0.153422	0.0580658	-2.6422	0.00823685	0.0493632	Evi5	2618.85	-0.154687	0.0579112	-2.67111	0.00755999	0.026892
Ptr	FBgn0262867	272.997	-0.830338	0.18364	-4.52155	6.14e-06	0.000188084	Ptr	272.997	-0.89096	0.183393	-4.85821	1.18451e-06	2.47149e-05
CG43347	FBgn0263072	105.332	-6.12005	1.22657	-4.98958	6.05e-07	2.6e-05	CG43347	105.332	-3.04365	1.18018	-2.57897	0.00990965	0.033322
psq	FBgn0263102	16462.3	-0.135452	0.0506493	-2.67432	0.0074882	0.046368	psq	16462.3	0.216196	0.05053	4.27856	1.88108e-05	0.000235239
CG34377	FBgn0263117	139.333	-6.20664	1.74694	-3.55286	0.000381063	0.00493221	CG34377	139.333	-6.71071	1.75535	-3.823	0.000131836	0.00111522
Phae1	FBgn0263234	475.254	6.90533	1.59423	4.33146	1.48e-05	0.000379063	Phae1	475.254	4.29896	1.59489	2.69546	0.00702924	0.0254117
CG11000	FBgn0263353	115.186	-1.4319	0.196615	-7.28276	3.27e-13	4.52e-11	CG11000	115.186	-0.483605	0.182165	-2.65477	0.00793626	0.0279027
nwk	FBgn0263456	38.0119	-4.48246	1.40233	-3.19643	0.00139138	0.0135185	nwk	38.0119	-4.36833	1.39673	-3.12754	0.00176275	0.00845821
Vsx1	FBgn0263511	13.6303	-4.45712	1.47185	-3.02824	0.00245979	0.0205129	Vsx1	13.6303	-4.57216	1.47261	-3.1048	0.0019041	0.00899739
CG43689	FBgn0263772	40.0318	-2.51346	0.798433	-3.148	0.00164393	0.0153713	CG43689	40.0318	-2.09766	0.790892	-2.65227	0.00799532	0.0280436
fok	FBgn0263773	1306.02	0.823821	0.156067	5.27864	1.3e-07	6.89e-06	fok	1306.02	-0.400938	0.15728	-2.5492	0.0107969	0.0356775
CG43707	FBgn0263846	24.3354	-4.26036	1.14511	-3.72047	0.00019885	0.00296895	CG43707	24.3354	-4.89212	1.1736	-4.16846	3.06665e-05	0.000350983
BubR1	FBgn0263855	3625.92	0.131995	0.0467034	2.82624	0.00470987	0.0331678	BubR1	3625.92	0.276392	0.046399	5.95684	2.57155e-09	1.17403e-07
COX8	FBgn0263911	2904.65	-0.240807	0.0602407	-3.99741	6.4e-05	0.00123051	COX8	2904.65	-0.218173	0.0600749	-3.63167	0.00028159	0.00198794
Tim17b	FBgn0263977	6874.13	-0.122832	0.0436866	-2.81166	0.00492865	0.0342343	Tim17b	6874.13	-0.176949	0.043648	-4.05399	5.0351e-05	0.000519749
Dic61B	FBgn0263988	91.2607	1.91592	0.473136	4.0494	5.13e-05	0.00104029	Dic61B	91.2607	1.50241	0.47409	3.16905	0.00152938	0.00755444
CG43737	FBgn0263994	36.5822	-6.10296	1.37927	-4.42477	9.65e-06	0.000268328	CG43737	36.5822	-5.5959	1.3378	-4.18292	2.87795e-05	0.000332141
cpo	FBgn0263995	424.522	-1.11617	0.417656	-2.67247	0.00752956	0.046521	cpo	424.522	-1.13354	0.417504	-2.71505	0.00662661	0.0242675
dysc	FBgn0264006	127.423	-1.48064	0.435774	-3.39772	0.000679504	0.00776201	dysc	127.423	-1.47431	0.435152	-3.38803	0.000703955	0.00409832
Det	FBgn0264291	1092.2	-0.247382	0.0813759	-3.03999	0.00236588	0.019953	Det	1092.2	-0.194552	0.0809837	-2.40236	0.0162897	0.0492539
spg	FBgn0264324	29396.9	0.252767	0.0526131	4.80426	1.55e-06	6.07e-05	spg	29396.9	-0.133038	0.052652	-2.52675	0.0115124	0.0375719
DNApol-epsilon255	FBgn0264326	2029.72	-0.232787	0.0727694	-3.19897	0.00137918	0.0134116	DNApol-epsilon255	2029.72	0.228302	0.0719042	3.17509	0.00149788	0.00743137
Ca-alpha1T	FBgn0264386	69.1167	-2.59072	0.589957	-4.39137	1.13e-05	0.000302795	Ca-alpha1T	69.1167	-1.91374	0.581025	-3.29374	0.000988652	0.00535883
CG43861	FBgn0264443	1218.44	-0.457512	0.0753453	-6.07221	1.26e-09	1.12e-07	CG43861	1218.44	-0.205767	0.0744016	-2.76563	0.00568122	0.0214045
Eip93F	FBgn0264490	94.1104	-2.42976	0.836938	-2.90315	0.00369432	0.0276716	Eip93F	94.1104	-2.6245	0.837487	-3.13378	0.00172572	0.00832235
CG43901	FBgn0264502	86.4851	-3.88129	0.851845	-4.55633	5.21e-06	0.000167459	CG43901	86.4851	-3.89715	0.850644	-4.58141	4.61841e-06	7.48714e-05
PsGEF	FBgn0264598	62.8245	-2.3475	0.772151	-3.0402	0.00236418	0.019953	PsGEF	62.8245	-2.57882	0.773333	-3.33469	0.000853949	0.00478104
Cdep	FBgn0265082	6091.28	0.110783	0.0392157	2.82498	0.00472842	0.0332148	Cdep	6091.28	-0.157004	0.0393643	-3.98849	6.64959e-05	0.000646629
eIF4E3	FBgn0265089	37.8168	6.14104	1.98407	3.09517	0.00196702	0.0175197	eIF4E3	37.8168	9.35861	1.97379	4.74143	2.12211e-06	3.97472e-05
Meltrin	FBgn0265140	2857.66	0.177577	0.0558596	3.17899	0.00147791	0.0141019	Meltrin	2857.66	-0.150049	0.056168	-2.67144	0.00755266	0.0268831
CG44245	FBgn0265180	648.722	-0.384086	0.136747	-2.80873	0.00497375	0.034398	CG44245	648.722	0.525742	0.134035	3.92243	8.76612e-05	0.000804565
Vha68-1	FBgn0265262	119.108	-1.34432	0.459491	-2.92568	0.00343708	0.0262189	Vha68-1	119.108	-1.24555	0.458342	-2.71751	0.00657746	0.0241174
Inx3	FBgn0265274	28080	0.268493	0.0552733	4.85756	1.19e-06	4.83e-05	Inx3	28080	-0.133203	0.0553142	-2.40811	0.0160353	0.0486623
Dscam2	FBgn0265296	176.74	-5.18175	1.1549	-4.48677	7.23e-06	0.000214926	Dscam2	176.74	-5.45026	1.15679	-4.71154	2.4585e-06	4.46994e-05
CG44325	FBgn0265413	3385.39	0.193294	0.0580776	3.3282	0.000874085	0.00930057	CG44325	3385.39	0.20481	0.0579552	3.53394	0.000409411	0.00267582
Neto	FBgn0265416	734.578	0.40631	0.104329	3.89451	9.84e-05	0.00171932	Neto	734.578	0.35279	0.104201	3.38567	0.000710054	0.00412802
zyd	FBgn0265767	54.3354	-2.06545	0.63412	-3.25719	0.0011252	0.0114392	zyd	54.3354	-1.57707	0.626841	-2.5159	0.0118728	0.0385556
Dop1R2	FBgn0266137	96.4175	-4.45469	0.276404	-16.1166	1.95e-58	2.18e-55	Dop1R2	96.4175	-5.50507	0.33711	-16.3302	6.01779e-60	1.86822e-56
CG44956	FBgn0266261	135.414	9.42905	2.70293	3.48845	0.000485823	0.00598343	CG44956	135.414	10.9187	2.70236	4.04044	5.335e-05	0.000544372
nAChRalpha4	FBgn0266347	194.576	-2.03101	0.26162	-7.76323	8.28e-15	1.47e-12	nAChRalpha4	194.576	-1.07746	0.254504	-4.23359	2.2999e-05	0.000276477
ND-30	FBgn0266582	2301.38	-0.119655	0.0450799	-2.65428	0.0079477	0.0482514	ND-30	2301.38	-0.140737	0.0448996	-3.13447	0.00172166	0.00831241
Hsc70-4	FBgn0266599	128078	-0.162353	0.0388744	-4.17635	2.96e-05	0.000665185	Hsc70-4	128078	-0.279889	0.038875	-7.19971	6.03389e-13	6.09178e-11
Sec6	FBgn0266671	927.906	-0.176823	0.0532529	-3.32043	0.000898793	0.00951818	Sec6	927.906	-0.147354	0.0526544	-2.79852	0.00513376	0.0197188
Zmynd10	FBgn0266709	267.152	1.25489	0.137289	9.14056	6.21e-20	1.83e-17	Zmynd10	267.152	1.1457	0.137315	8.34356	7.20859e-17	1.46748e-14
CG45263	FBgn0266801	990.971	-0.517622	0.120851	-4.28315	1.84e-05	0.00045378	CG45263	990.971	-0.392888	0.120375	-3.26388	0.00109897	0.00581716
Ggamma30A	FBgn0267252	193.44	-4.00409	1.10238	-3.63223	0.00028098	0.00392775	Ggamma30A	193.44	-2.81972	1.09704	-2.57029	0.0101613	0.0339842
CG45782	FBgn0267429	934.436	0.704177	0.098626	7.13987	9.34e-13	1.21e-10	CG45782	934.436	-0.437559	0.100973	-4.33341	1.46818e-05	0.000191554
CG46059	FBgn0267726	48.691	6.55363	2.17811	3.00886	0.00262232	0.0215787	CG46059	48.691	9.73588	2.1711	4.4843	7.31526e-06	0.000108402
Frl	FBgn0267795	4771.47	-0.116977	0.0427463	-2.73653	0.00620909	0.0402063	Frl	4771.47	0.21403	0.0422731	5.06303	4.12649e-07	1.02281e-05
corolla	FBgn0267967	171.704	0.626135	0.181501	3.44976	0.000561093	0.00667522	corolla	171.704	1.21647	0.177503	6.85322	7.22054e-12	5.93806e-10
ltl	FBgn0268063	2738.96	0.211594	0.0765849	2.76287	0.00572952	0.0379163	ltl	2738.96	0.214146	0.0764822	2.79994	0.00511122	0.0196383
CG46280	FBgn0283438	3174.27	0.142795	0.0439185	3.25137	0.00114851	0.0116444	CG46280	3174.27	0.119691	0.0437952	2.73297	0.00627663	0.0232181
S6KL	FBgn0283473	25108.7	0.285126	0.0596714	4.77827	1.77e-06	6.77e-05	S6KL	25108.7	0.639552	0.0596106	10.7288	7.45424e-27	4.02464e-24
InR	FBgn0283499	4397.87	-0.242058	0.0831765	-2.91017	0.00361228	0.0272395	InR	4397.87	0.283852	0.08279	3.42858	0.000606739	0.00364337
eEF1alpha1	FBgn0284245	307974	0.185533	0.0461684	4.01863	5.85e-05	0.00114648	eEF1alpha1	307974	0.13856	0.0461675	3.00125	0.0026887	0.0118843
knon	FBgn0285943	84.9113	6.66162	2.5164	2.64728	0.00811427	0.0488911	knon	84.9113	10.5768	2.51052	4.213	2.51996e-05	0.000299454
vrs	FBgn0286507	115.117	6.31372	2.01415	3.13469	0.00172035	0.0159084	vrs	115.117	10.0602	2.00938	5.00663	5.53925e-07	1.30525e-05

## Sheet: Figure 1 E,G,H
Figure 1
1E
	Mander’s colocalisation coefficient (MCCdiff) for the co-localisation of STAT::GFP with E-cad signal
	2.79448
	2.49019
	3.83786
	4.67539
1G
	Quantification of ratios between the cytoplasm and cell-cell border levels of E-cad in wing discs expressing CD8::mCherry and E-cad
	CD8	E-cad
	0.513906	0.678248
	0.570469	0.830728
	0.530753	0.864299
	0.549268	0.69627
		0.777822
		0.789258
		0.745576
		0.645446
	Quantification of mean STAT::GFP levels at cell-cell borders in wing discs expressing CD8::mCherry and E-cad
	CD8	E-cad
	0.842685	0.66817
	1.2208	0.630519
	0.95386	0.50101
	0.982651	0.695141
		0.738948
		0.67913
		0.687149
		0.587597
	Quantification of ratios between the cytoplasm and cell-cell border levels of ESTAT::GFP in wing discs expressing CD8::mCherry and E-cad
	CD8	E-cad
	0.929938	0.958004
	0.929135	1.24283
	0.883174	1.46489
	0.970245	1.04965
		1.22582
		1.21891
		1.21155
		1.00677
1H
	Quantification of 10xSTAT92E-GFP levels (10xSTAT) in the wing pouch area of wing discs expressing CD8::mCherry and E-cad
	CD8	E-cad
	0.872675	0.874256
	0.912954	0.748701
	0.778937	0.993197
	0.848698	0.822858

## Sheet: Figure 2A
Name_Ecad	gene	Ecad_baseMean	Ecad_estimate	Ecad_stderror	Ecad_statistic	Ecad_p_value	Ecad_p_adjusted	Name_STAT	STAT_baseMean	STAT_estimate	STAT_stderror	STAT_statistic	STAT_p_value	STAT_p_adjusted	JNK
ac	FBgn0000022	397.117	-0.368909	0.106422	-3.46649	0.00052731	0.00931695	ac	397.117	-0.320355	0.103905	-3.08314	0.0020483	0.00955157	0
Ace	FBgn0000024	227.028	-2.9442	0.926834	-3.17662	0.00149	0.0197245	Ace	227.028	-3.43479	0.927223	-3.70438	0.000211907	0.00161242	0
mAChR-A	FBgn0000037	17.5676	-3.56306	1.14675	-3.10709	0.00188938	0.0236162	mAChR-A	17.5676	-3.01284	1.11226	-2.70875	0.00675375	0.0246381	0
nAChRbeta1	FBgn0000038	19.7645	-6.67368	1.91868	-3.47826	0.000504677	0.00898967	nAChRbeta1	19.7645	-4.75312	1.68315	-2.82395	0.00474357	0.0185705	0
nAChRalpha2	FBgn0000039	19.042	-8.51214	2.72764	-3.1207	0.0018042	0.0227665	nAChRalpha2	19.042	-7.07044	2.6689	-2.64919	0.00806842	0.0282174	0
Axs	FBgn0000152	1647.57	0.272416	0.0808225	3.37054	0.000750203	0.0119085	Axs	1647.57	0.428383	0.0799404	5.35878	8.38e-08	2.65e-06	0
Cp190	FBgn0000283	9099.77	0.109781	0.0365373	3.00463	0.00265906	0.0304206	Cp190	9099.77	0.186974	0.0362255	5.16138	2.45e-07	6.5e-06	0
cg	FBgn0000289	11452.1	0.127276	0.0293994	4.3292	1.5e-05	0.000574289	cg	11452.1	0.211235	0.0290899	7.26147	3.83e-13	4.06e-11	0
cl	FBgn0000318	3876.18	-0.167462	0.0376506	-4.44778	8.68e-06	0.000374648	cl	3876.18	-0.327747	0.0372708	-8.79366	1.45e-18	4.09e-16	0
eag	FBgn0000535	15.9066	-3.06691	0.937246	-3.27225	0.00106694	0.0154354	eag	15.9066	-3.21178	0.92662	-3.46613	0.000528009	0.00325724	0
eEF2	FBgn0000559	118628	0.129108	0.0361295	3.57348	0.000352268	0.00681903	eEF2	118628	0.127154	0.0361091	3.52139	0.000429297	0.00276505	0
egl	FBgn0000562	4138.16	0.111682	0.0366771	3.04501	0.00232669	0.027811	egl	4138.16	0.146755	0.0360447	4.07148	4.67e-05	0.000492247	0
Fas3	FBgn0000636	23142.9	0.115288	0.0305781	3.77027	0.000163073	0.00382732	Fas3	23142.9	0.157485	0.0304383	5.1739	2.29e-07	6.2e-06	0
FMRFa	FBgn0000715	12.8301	-5.3878	1.72916	-3.11584	0.0018342	0.0230582	FMRFa	12.8301	-5.26896	1.66944	-3.15612	0.00159885	0.00783216	0
FER	FBgn0000723	5087.1	0.411205	0.0285604	14.3977	5.35e-47	9.75e-44	FER	5087.1	-0.0948945	0.0287567	-3.29992	0.000967139	0.00529305	0
fs(1)K10	FBgn0000810	1882.83	0.947632	0.0762727	12.4243	1.93e-35	2.11e-32	fs(1)K10	1882.83	-0.307306	0.0776798	-3.95606	7.62e-05	0.000722846	0
bnb	FBgn0001090	24173.1	0.295097	0.0627434	4.70324	2.56e-06	0.000136433	bnb	24173.1	0.653264	0.0626372	10.4293	1.82e-25	9.05e-23	0
H	FBgn0001169	4353.26	0.107621	0.0314219	3.42503	0.000614723	0.0104075	H	4353.26	0.119059	0.0307507	3.87177	0.000108049	0.000954981	0
hfw	FBgn0001189	2614.76	0.14319	0.038693	3.70065	0.000215045	0.00484938	hfw	2614.76	0.101372	0.0379071	2.67422	0.00749031	0.0267053	0
Hsp23	FBgn0001224	51877	-0.550181	0.0940217	-5.85164	4.87e-09	6.05e-07	Hsp23	51877	-0.794459	0.0940136	-8.45046	2.9e-17	6.21e-15	0
Hsp67Ba	FBgn0001227	6002.77	-0.488004	0.0933194	-5.22939	1.7e-07	1.38e-05	Hsp67Ba	6002.77	-0.815281	0.0932909	-8.73913	2.35e-18	6.21e-16	0
Hsp68	FBgn0001230	1713.84	-2.30843	0.420728	-5.48675	4.09e-08	4.01e-06	Hsp68	1713.84	1.56888	0.417918	3.75404	0.000174011	0.00138517	0
Hsp83	FBgn0001233	51245.6	-0.782476	0.152756	-5.12239	3.02e-07	2.31e-05	Hsp83	51245.6	-1.07506	0.152752	-7.03793	1.95e-12	1.82e-10	0
Mybbp1A	FBgn0001341	1983.17	0.272392	0.0384797	7.07885	1.45e-12	3.24e-10	Mybbp1A	1983.17	0.201044	0.0375732	5.35073	8.76e-08	2.76e-06	0
Mtr4	FBgn0001986	2046	0.157625	0.0542272	2.90674	0.00365215	0.038187	Mtr4	2046	0.138373	0.0534714	2.58779	0.00965929	0.032586	0
l(2)gl	FBgn0002121	12917.8	0.228961	0.033863	6.76139	1.37e-11	2.49e-09	l(2)gl	12917.8	0.272194	0.0336511	8.0887	6.03e-16	9.99e-14	0
l(3)73Ah	FBgn0002283	1114.91	-0.229483	0.0821971	-2.79186	0.00524059	0.0488214	l(3)73Ah	1114.91	-0.232001	0.0811645	-2.8584	0.00425777	0.0170132	0
sas	FBgn0002306	11235.6	0.180513	0.0593741	3.04026	0.00236376	0.0281617	sas	11235.6	0.334945	0.0591979	5.65806	1.53e-08	5.9e-07	0
Lam	FBgn0002525	22004.3	0.125626	0.0344287	3.64888	0.000263388	0.00559206	Lam	22004.3	0.158912	0.0343055	4.63227	3.62e-06	6.08e-05	0
lds	FBgn0002542	3524.29	0.166833	0.048685	3.42679	0.000610759	0.0103564	lds	3524.29	0.315309	0.0479929	6.56991	5.03e-11	3.49e-09	0
lin	FBgn0002552	1838.77	0.161801	0.0447459	3.616	0.000299185	0.00613026	lin	1838.77	0.187621	0.043605	4.30275	1.69e-05	0.000214486	0
E(spl)m2-BFM	FBgn0002592	1123.32	-0.347055	0.0907421	-3.82463	0.000130967	0.00329037	E(spl)m2-BFM	1123.32	-0.391006	0.0899028	-4.34921	1.37e-05	0.000181265	0
E(spl)malpha-BFM	FBgn0002732	2793.19	-0.475104	0.122755	-3.87035	0.000108681	0.00287108	E(spl)malpha-BFM	2793.19	-0.36529	0.1224	-2.9844	0.00284135	0.0124327	0
E(spl)mbeta-HLH	FBgn0002733	2587.14	-0.355466	0.0595118	-5.97304	2.33e-09	3.14e-07	E(spl)mbeta-HLH	2587.14	-0.28768	0.0587923	-4.89315	9.92e-07	2.17e-05	0
mod(mdg4)	FBgn0002781	23032.4	0.0872572	0.029563	2.95157	0.00316167	0.0346138	mod(mdg4)	23032.4	0.176647	0.0294032	6.00775	1.88e-09	9.2e-08	0
Blm	FBgn0002906	1010.73	0.308654	0.0740878	4.16606	3.1e-05	0.00105592	Blm	1010.73	0.508304	0.0724098	7.01983	2.22e-12	2.01e-10	0
Poxn	FBgn0003130	363.76	-0.495162	0.109936	-4.50409	6.67e-06	0.000301251	Poxn	363.76	-0.311344	0.106002	-2.93714	0.00331252	0.0140406	0
RpII215	FBgn0003277	8948.86	0.17862	0.0414455	4.30975	1.63e-05	0.000618522	RpII215	8948.86	0.131454	0.0412407	3.18748	0.00143517	0.00717179	0
RpI135	FBgn0003278	1818.83	0.205067	0.0470731	4.35635	1.32e-05	0.00051657	RpI135	1818.83	0.237457	0.0459901	5.16321	2.43e-07	6.45e-06	0
rst	FBgn0003285	2206.24	-0.200861	0.0711452	-2.82325	0.00475392	0.045747	rst	2206.24	-0.240827	0.0706149	-3.41043	0.000648616	0.00382845	0
ru	FBgn0003295	67.7324	-1.62391	0.452162	-3.59143	0.000328869	0.00655612	ru	67.7324	-2.46435	0.459289	-5.36557	8.07e-08	2.57e-06	0
Sb	FBgn0003319	2340.91	0.320529	0.0436916	7.33618	2.2e-13	5.34e-11	Sb	2340.91	-0.357258	0.0444664	-8.03435	9.41e-16	1.52e-13	0
sca	FBgn0003326	2379.01	-0.169018	0.0582561	-2.9013	0.00371621	0.0386352	sca	2379.01	-0.138707	0.0575137	-2.41172	0.0158774	0.0482775	0
Sce	FBgn0003330	1293.37	-0.133873	0.0439318	-3.0473	0.00230908	0.0276307	Sce	1293.37	-0.128697	0.0422381	-3.04695	0.00231177	0.010531	0
Sgs3	FBgn0003373	7554.42	6.69793	2.00284	3.34421	0.000825175	0.0126047	Sgs3	7554.42	8.90444	2.00277	4.44606	8.75e-06	0.000125598	0
Sgs5	FBgn0003375	3351.22	6.33528	1.76199	3.59553	0.000323729	0.00649655	Sgs5	3351.22	9.37343	1.76174	5.32054	1.03e-07	3.17e-06	0
Sgs7	FBgn0003377	2421.03	6.70334	1.76195	3.80449	0.000142097	0.00346128	Sgs7	2421.03	8.60769	1.76177	4.88583	1.03e-06	2.23e-05	0
Sgs8	FBgn0003378	1675.12	5.97773	1.64977	3.62338	0.000290777	0.00598914	Sgs8	1675.12	7.09789	1.6496	4.30281	1.69e-05	0.000214486	0
Sh	FBgn0003380	145.387	-3.07539	0.813053	-3.78252	0.000155247	0.00370729	Sh	145.387	-3.32716	0.812282	-4.09607	4.2e-05	0.000452198	0
shu	FBgn0003401	507.961	-0.322336	0.100441	-3.20921	0.001331	0.018242	shu	507.961	-0.243432	0.0980857	-2.48183	0.0130709	0.0416512	0
slo	FBgn0003429	40.9713	-1.9258	0.603384	-3.19166	0.00141458	0.0191614	slo	40.9713	-1.47429	0.590714	-2.49578	0.0125682	0.0403391	0
slp1	FBgn0003430	67.3873	-1.33226	0.446081	-2.98659	0.00282104	0.031808	slp1	67.3873	-1.50513	0.443695	-3.39227	0.000693156	0.00404536	0
stwl	FBgn0003459	1211.71	0.201272	0.0526519	3.8227	0.000132	0.00329609	stwl	1211.71	0.431803	0.0504746	8.55485	1.18e-17	2.71e-15	0
spn-E	FBgn0003483	684.12	0.426934	0.0833801	5.12034	3.05e-07	2.32e-05	spn-E	684.12	0.500554	0.0815294	6.13955	8.28e-10	4.34e-08	0
Sry-delta	FBgn0003512	1474.05	-0.289788	0.0715255	-4.05154	5.09e-05	0.00155342	Sry-delta	1474.05	-0.357644	0.0707404	-5.05572	4.29e-07	1.05e-05	0
tkv	FBgn0003716	13509.4	0.158685	0.0362132	4.38196	1.18e-05	0.000478197	tkv	13509.4	0.158194	0.0360321	4.39037	1.13e-05	0.000155617	0
tra	FBgn0003741	661.79	-0.29108	0.0735712	-3.95643	7.61e-05	0.0021226	tra	661.79	-0.258899	0.0714061	-3.62573	0.000288151	0.00202619	0
w	FBgn0003996	9624.81	1.55479	0.0920935	16.8828	6.02e-64	2.2e-60	w	9624.81	1.05349	0.0921166	11.4365	2.75e-30	1.89e-27	0
Zw	FBgn0004057	1054.82	0.23179	0.0609946	3.80016	0.0001446	0.00351442	Zw	1054.82	0.223866	0.0596674	3.7519	0.000175496	0.00139342	0
HmgD	FBgn0004362	40548.5	0.120962	0.0411588	2.9389	0.00329374	0.0357256	HmgD	40548.5	0.162853	0.0411019	3.96218	7.43e-05	0.0007078	0
pdm2	FBgn0004394	1412.73	0.332417	0.0588078	5.6526	1.58e-08	1.78e-06	pdm2	1412.73	0.477729	0.0574273	8.31884	8.88e-17	1.75e-14	0
RpIII128	FBgn0004463	1579.74	0.174273	0.0428108	4.07078	4.69e-05	0.00145175	RpIII128	1579.74	0.222702	0.0413651	5.38381	7.29e-08	2.35e-06	0
Fur1	FBgn0004509	3331.78	0.132364	0.0381903	3.46592	0.000528429	0.00932165	Fur1	3331.78	0.24977	0.0372911	6.69783	2.12e-11	1.6e-09	0
Mdr49	FBgn0004512	1023.72	-0.189668	0.0667424	-2.84179	0.00448613	0.0443623	Mdr49	1023.72	-1.11553	0.0692426	-16.1104	2.16e-58	5.36e-55	0
Mdr65	FBgn0004513	66.9874	-2.4985	0.520793	-4.79749	1.61e-06	9.4e-05	Mdr65	66.9874	-2.15582	0.510817	-4.22033	2.44e-05	0.000291274	0
Gad1	FBgn0004516	31.4796	-5.79547	1.39521	-4.15383	3.27e-05	0.00110803	Gad1	31.4796	-5.05708	1.32293	-3.82265	0.000132025	0.00111606	0
B52	FBgn0004587	26817.6	0.0891159	0.026088	3.41597	0.00063555	0.0106939	B52	26817.6	0.102755	0.025957	3.95865	7.54e-05	0.000716869	0
zfh2	FBgn0004607	18619.2	0.244589	0.0851993	2.87078	0.00409457	0.0414652	zfh2	18619.2	0.378374	0.0851303	4.44465	8.8e-06	0.0001259	0
TkR99D	FBgn0004622	694.355	5.91285	1.11115	5.32139	1.03e-07	8.8e-06	TkR99D	694.355	-3.07654	1.16062	-2.65076	0.00803111	0.0281327	0
mys	FBgn0004657	8202.53	0.407294	0.0407348	9.99868	1.54e-23	8.45e-21	mys	8202.53	0.330241	0.0405289	8.1483	3.69e-16	6.37e-14	0
Xpc	FBgn0004698	5065.85	0.112794	0.0300929	3.74818	0.00017812	0.00414489	Xpc	5065.85	0.21477	0.029361	7.3148	2.58e-13	2.86e-11	0
otk	FBgn0004839	3245.23	-0.27413	0.0810844	-3.3808	0.000722756	0.0116418	otk	3245.23	-0.243611	0.0806901	-3.01909	0.00253535	0.0113784	0
Bx42	FBgn0004856	3053.37	-0.0960405	0.0316036	-3.03891	0.00237437	0.0282266	Bx42	3053.37	-0.109656	0.0306621	-3.57626	0.000348539	0.0023561	0
scrt	FBgn0004880	127.591	-2.72441	0.770289	-3.53687	0.000404901	0.00756991	scrt	127.591	-3.52544	0.773274	-4.55911	5.14e-06	8.23e-05	0
gig	FBgn0005198	2849.49	0.224318	0.0547214	4.09927	4.14e-05	0.00131389	gig	2849.49	0.246711	0.0541515	4.55595	5.22e-06	8.32e-05	0
ewg	FBgn0005427	3621.92	-0.334039	0.0760043	-4.395	1.11e-05	0.00045376	ewg	3621.92	-0.400599	0.0757151	-5.29088	1.22e-07	3.62e-06	0
msl-1	FBgn0005617	2458.4	0.207475	0.0673558	3.08028	0.00206807	0.025357	msl-1	2458.4	0.211678	0.0668249	3.16765	0.00153674	0.00758358	0
Eip63E	FBgn0005640	4944.74	-0.169151	0.05546	-3.04996	0.00228872	0.0275073	Eip63E	4944.74	-0.195847	0.0551294	-3.55249	0.000381604	0.00253545	0
Ets65A	FBgn0005658	35.1998	-4.25661	1.42122	-2.99505	0.00274403	0.0311646	Ets65A	35.1998	-4.34181	1.41342	-3.07185	0.00212734	0.00984169	0
CanB	FBgn0010014	30.2016	-6.07621	1.74362	-3.48483	0.000492444	0.00881904	CanB	30.2016	-6.40262	1.739	-3.68178	0.00023161	0.00172534	0
HmgZ	FBgn0010228	12384.6	0.209525	0.0451453	4.64113	3.47e-06	0.000174645	HmgZ	12384.6	0.119631	0.0450232	2.65711	0.0078814	0.0277727	0
Taf4	FBgn0010280	8730.06	0.109611	0.0387552	2.82829	0.00467977	0.0454553	Taf4	8730.06	0.214267	0.0384327	5.57511	2.47e-08	9.01e-07	0
Uch	FBgn0010288	4625.8	-0.243591	0.0653451	-3.72776	0.000193186	0.00444815	Uch	4625.8	-0.317267	0.0650756	-4.87536	1.09e-06	2.31e-05	0
SerT	FBgn0010414	99.8849	1.01377	0.218705	4.63532	3.56e-06	0.000177985	SerT	99.8849	0.785385	0.217448	3.61183	0.000304038	0.00211515	0
l(2)05714	FBgn0010607	1546.84	-0.141984	0.0451179	-3.14696	0.00164978	0.0212028	l(2)05714	1546.84	-0.18457	0.0439278	-4.20166	2.65e-05	0.000311285	0
ATPsynG	FBgn0010612	3747.84	-0.327144	0.100818	-3.2449	0.00117491	0.0166021	ATPsynG	3747.84	-0.445888	0.100644	-4.43036	9.41e-06	0.000132902	0
SsRbeta	FBgn0011016	7093.32	-0.176603	0.0630385	-2.8015	0.00508651	0.047752	SsRbeta	7093.32	-0.532698	0.0630243	-8.45227	2.86e-17	6.21e-15	0
heph	FBgn0011224	45722.1	0.288636	0.0446895	6.4587	1.06e-10	1.78e-08	heph	45722.1	0.342899	0.0446425	7.681	1.58e-14	2.13e-12	0
ND-ACP	FBgn0011361	3549.38	-0.164697	0.048147	-3.42072	0.00062455	0.0105412	ND-ACP	3549.38	-0.118984	0.0475376	-2.50296	0.0123161	0.0396427	0
PR-Set7	FBgn0011474	3284.59	0.14089	0.0459008	3.06945	0.0021445	0.0261185	PR-Set7	3284.59	0.137138	0.0453182	3.0261	0.00247729	0.011142	0
Moe	FBgn0011661	32374.3	0.0893393	0.0310191	2.88014	0.00397501	0.0405296	Moe	32374.3	0.149258	0.0309188	4.82741	1.38e-06	2.8e-05	0
repo	FBgn0011701	78.8475	-1.95991	0.559926	-3.5003	0.000464728	0.00845712	repo	78.8475	-2.29401	0.559477	-4.10028	4.13e-05	0.000446039	0
RnrL	FBgn0011703	5722.34	0.167636	0.0391703	4.27967	1.87e-05	0.000701048	RnrL	5722.34	0.220159	0.0387352	5.68369	1.32e-08	5.18e-07	0
RnrS	FBgn0011704	5345.44	0.128631	0.0351439	3.66011	0.000252104	0.00541701	RnrS	5345.44	0.119464	0.0346871	3.44404	0.000573089	0.00348001	0
wts	FBgn0011739	3215.23	0.28276	0.0504774	5.60171	2.12e-08	2.3e-06	wts	3215.23	0.219678	0.0500467	4.38947	1.14e-05	0.000156085	0
Dp	FBgn0011763	7570.1	0.0828861	0.0260895	3.17699	0.00148811	0.0197245	Dp	7570.1	0.0950743	0.0256328	3.70909	0.000208008	0.00158859	0
Hsp70Bb	FBgn0013278	2643.86	-4.1247	0.721471	-5.71707	1.08e-08	1.27e-06	Hsp70Bb	2643.86	2.70311	0.71389	3.78646	0.00015281	0.00125239	0
RpL11	FBgn0013325	47497.2	-0.193482	0.0592005	-3.26824	0.00108217	0.0155363	RpL11	47497.2	-0.177874	0.0591658	-3.00637	0.00264386	0.0117297	0
nSyb	FBgn0013342	115.811	-4.73002	0.883303	-5.35492	8.56e-08	7.57e-06	nSyb	115.811	-3.53258	0.863358	-4.09168	4.28e-05	0.000458855	0
beat-Ia	FBgn0013433	19.3632	-8.44248	1.63101	-5.17623	2.26e-07	1.79e-05	beat-Ia	19.3632	-4.43169	1.20544	-3.67639	0.000236557	0.00175063	0
igl	FBgn0013467	45.5995	-3.73635	1.14319	-3.26835	0.00108177	0.0155363	igl	45.5995	-2.94296	1.12533	-2.61521	0.00891734	0.0305562	0
Crz	FBgn0013767	5.5955	-6.65646	2.37364	-2.80433	0.0050421	0.0474166	Crz	5.5955	-6.0729	2.37364	-2.55848	0.0105131	0.0348996	0
Gycbeta100B	FBgn0013973	65.9659	-1.92135	0.667126	-2.88004	0.00397625	0.0405296	Gycbeta100B	65.9659	-1.73158	0.658746	-2.6286	0.00857368	0.0295744	0
His4r	FBgn0013981	22701.1	-0.196263	0.0584444	-3.35811	0.00078477	0.0122265	His4r	22701.1	-0.248967	0.0583828	-4.26439	2e-05	0.000247676	0
Ag5r	FBgn0015010	58.3353	2.11793	0.745871	2.83954	0.0045178	0.0444745	Ag5r	58.3353	2.27659	0.743359	3.06257	0.00219443	0.0100853	0
Pi3K92E	FBgn0015279	3755.7	0.17211	0.0372727	4.6176	3.88e-06	0.00019212	Pi3K92E	3755.7	0.339107	0.0363965	9.31702	1.2e-20	4.25e-18	0
tty	FBgn0015558	260.454	-1.37163	0.472711	-2.90162	0.00371244	0.0386327	tty	260.454	-1.45454	0.471926	-3.08214	0.00205521	0.00958016	0
AstA	FBgn0015591	24.4361	-2.65695	0.865942	-3.06828	0.00215294	0.026163	AstA	24.4361	-2.30813	0.847824	-2.72241	0.00648072	0.02381	0
Cyp6a17	FBgn0015714	247.295	1.00307	0.18173	5.51958	3.4e-08	3.47e-06	Cyp6a17	247.295	1.40089	0.178497	7.84824	4.22e-15	6.24e-13	0
p38a	FBgn0015765	579.787	0.230087	0.0703831	3.26906	0.00107905	0.0155363	p38a	579.787	0.170493	0.068543	2.48739	0.0128685	0.0411539	0
apt	FBgn0015903	1047.46	0.225318	0.0664908	3.3887	0.000702238	0.0114929	apt	1047.46	0.224182	0.0653338	3.43133	0.000600627	0.00361365	0
Sema1b	FBgn0016059	11009.8	0.125277	0.0369514	3.39032	0.000698108	0.0114542	Sema1b	11009.8	0.131876	0.0367277	3.59064	0.000329868	0.00225691	0
Lectin-galC1	FBgn0016675	61.1287	3.56393	1.05959	3.36349	0.00076965	0.0120943	Lectin-galC1	61.1287	3.83674	1.05804	3.62627	0.000287542	0.00202306	0
Nurf-38	FBgn0016687	9534.1	-0.14415	0.0496781	-2.90168	0.00371164	0.0386327	Nurf-38	9534.1	-0.153056	0.0494834	-3.09307	0.00198097	0.00927368	0
klg	FBgn0017590	75.3656	-5.09561	1.08228	-4.70822	2.5e-06	0.000134633	klg	75.3656	-4.90165	1.06704	-4.5937	4.35e-06	7.13e-05	0
RpI1	FBgn0019938	4274.59	0.160389	0.0444237	3.61043	0.000305686	0.00619358	RpI1	4274.59	0.275955	0.0438262	6.29657	3.04e-10	1.79e-08	0
mGluR	FBgn0019985	39.7583	-3.25071	0.687986	-4.72496	2.3e-06	0.000125863	mGluR	39.7583	-2.65712	0.662434	-4.01115	6.04e-05	0.00060316	0
sfl	FBgn0020251	1424.95	0.301762	0.0591857	5.09856	3.42e-07	2.58e-05	sfl	1424.95	0.160272	0.0585608	2.73684	0.00620327	0.0229878	0
pcm	FBgn0020261	4218.08	0.10976	0.0345483	3.177	0.00148808	0.0197245	pcm	4218.08	0.180449	0.0338333	5.33347	9.64e-08	3e-06	0
mspo	FBgn0020269	120.677	-2.19801	0.57237	-3.84019	0.00012294	0.00312854	mspo	120.677	-1.37769	0.565547	-2.43602	0.0148497	0.0459515	0
dom	FBgn0020306	22048.9	0.20364	0.0699033	2.91317	0.00357782	0.0376443	dom	22048.9	0.291564	0.0698365	4.17494	2.98e-05	0.000342081	0
crol	FBgn0020309	29374.6	0.134279	0.0445355	3.0151	0.00256892	0.0297522	crol	29374.6	0.16571	0.0444645	3.7268	0.000193929	0.00150607	0
Pdk1	FBgn0020386	4378.01	-0.673033	0.0977719	-6.8837	5.83e-12	1.16e-09	Pdk1	4378.01	0.576323	0.0967192	5.95872	2.54e-09	1.17e-07	0
JIL-1	FBgn0020412	3562.29	0.236123	0.045828	5.15236	2.57e-07	2.01e-05	JIL-1	3562.29	0.291905	0.0452296	6.45385	1.09e-10	7.2e-09	0
nudC	FBgn0021768	4378.84	-0.0934957	0.0329417	-2.83822	0.00453663	0.0445149	nudC	4378.84	-0.175315	0.0324166	-5.40818	6.37e-08	2.07e-06	0
Reph	FBgn0021800	1135.85	-0.425074	0.125599	-3.38438	0.000713395	0.011525	Reph	1135.85	-0.788261	0.125566	-6.27764	3.44e-10	1.99e-08	0
CG1910	FBgn0022349	11677.6	0.174948	0.0282178	6.19992	5.65e-10	7.92e-08	CG1910	11677.6	0.234065	0.0279167	8.38441	5.1e-17	1.06e-14	0
qkr58E-1	FBgn0022986	3305.88	0.18009	0.0606695	2.96837	0.00299379	0.0330072	qkr58E-1	3305.88	0.189034	0.0602245	3.13881	0.00169633	0.00821891	0
bon	FBgn0023097	6053.28	0.114734	0.0371767	3.08619	0.00202739	0.0249636	bon	6053.28	0.245844	0.0366703	6.70419	2.03e-11	1.55e-09	0
amon	FBgn0023179	60.9264	-5.83957	1.15101	-5.07343	3.91e-07	2.89e-05	amon	60.9264	-5.52775	1.11854	-4.94194	7.73e-07	1.75e-05	0
CG3078	FBgn0023524	22.9114	-5.09489	1.24443	-4.09415	4.24e-05	0.00133551	CG3078	22.9114	-3.41352	1.13333	-3.01194	0.00259586	0.0115705	0
Sox100B	FBgn0024288	328.43	0.569865	0.120223	4.74007	2.14e-06	0.000118611	Sox100B	328.43	-0.402862	0.125205	-3.21763	0.00129256	0.00659721	0
Picot	FBgn0024315	273.784	0.950007	0.337911	2.81141	0.00493251	0.0467477	Picot	273.784	-1.21834	0.34446	-3.53695	0.000404777	0.00265392	0
Mekk1	FBgn0024329	4727.11	0.187981	0.0551958	3.40572	0.000659898	0.0110188	Mekk1	4727.11	0.321964	0.0547572	5.87984	4.11e-09	1.8e-07	1
Bin1	FBgn0024491	1883.89	-0.181846	0.0362726	-5.01333	5.35e-07	3.8e-05	Bin1	1883.89	-0.0919696	0.0345283	-2.6636	0.00773096	0.0273669	0
Dbp80	FBgn0024804	6252.48	-0.120614	0.036757	-3.28139	0.00103297	0.0150035	Dbp80	6252.48	-0.104144	0.0363269	-2.86685	0.00414581	0.0166449	0
Taf7	FBgn0024909	681.899	-0.358153	0.0824447	-4.34416	1.4e-05	0.000542237	Taf7	681.899	-0.262991	0.0802001	-3.27918	0.00104109	0.00558939	0
Actbeta	FBgn0024913	41.1909	-4.23696	1.25942	-3.36421	0.000767625	0.0120799	Actbeta	41.1909	-4.64485	1.26022	-3.68576	0.000228025	0.00170476	0
RSG7	FBgn0024941	31.6755	-2.343	0.804406	-2.91271	0.00358304	0.0376443	RSG7	31.6755	-2.89103	0.807986	-3.57807	0.000346138	0.0023437	0
GluClalpha	FBgn0024963	80.5804	-3.89353	0.869661	-4.47707	7.57e-06	0.000335087	GluClalpha	80.5804	-3.35697	0.857516	-3.91476	9.05e-05	0.000824481	0
CG3719	FBgn0024986	730.748	-0.24404	0.0639622	-3.81538	0.000135973	0.00336456	CG3719	730.748	-0.179787	0.0615238	-2.92224	0.00347529	0.0145405	0
ssx	FBgn0024987	5177.38	0.212067	0.0615905	3.44318	0.000574913	0.00988838	ssx	5177.38	0.191609	0.0613291	3.12427	0.00178248	0.0085195	0
CG4101	FBgn0025558	370.225	-0.367011	0.1021	-3.59462	0.000324863	0.00650737	CG4101	370.225	-0.256906	0.0987055	-2.60275	0.00924781	0.0314456	0
Sik2	FBgn0025625	168.747	-1.81902	0.521682	-3.48684	0.000488756	0.00879798	Sik2	168.747	-1.60881	0.519251	-3.09832	0.00194619	0.0091614	0
CkIIalpha-i3	FBgn0025676	1773.3	0.345887	0.0635769	5.44046	5.31e-08	5.05e-06	CkIIalpha-i3	1773.3	0.478482	0.0625595	7.64843	2.03e-14	2.72e-12	0
CG13920	FBgn0025712	186.704	-1.52424	0.441329	-3.45376	0.00055283	0.0095973	CG13920	186.704	-1.10876	0.438163	-2.53048	0.0113908	0.0373025	0
CG17636	FBgn0025837	426.615	5.28663	1.83117	2.88702	0.00388911	0.0398642	CG17636	426.615	6.60964	1.82995	3.61193	0.00030393	0.00211515	0
Mhcl	FBgn0026059	3487.34	0.137681	0.0392091	3.51145	0.000445665	0.00817826	Mhcl	3487.34	0.174697	0.0385147	4.53584	5.74e-06	8.93e-05	0
Tom	FBgn0026320	2719.3	-0.401622	0.0991404	-4.05104	5.1e-05	0.00155342	Tom	2719.3	-0.449952	0.0987957	-4.55437	5.25e-06	8.36e-05	0
Rgl	FBgn0026376	1662.52	0.147594	0.0491725	3.00155	0.0026861	0.0306913	Rgl	1662.52	0.312135	0.0477014	6.54352	6.01e-11	4.12e-09	0
Eaat2	FBgn0026438	53.4222	-6.48219	1.33372	-4.86021	1.17e-06	7.29e-05	Eaat2	53.4222	-4.95429	1.23448	-4.01325	5.99e-05	0.000598792	0
tacc	FBgn0026620	8330.6	0.0841769	0.028243	2.98045	0.00287826	0.0322206	tacc	8330.6	0.119772	0.0278288	4.30387	1.68e-05	0.000214429	0
mRpL18	FBgn0026741	549.01	-0.363635	0.0821016	-4.42908	9.46e-06	0.000396556	mRpL18	549.01	-0.285753	0.0794651	-3.59595	0.000323206	0.00221867	0
XRCC1	FBgn0026751	1136.44	0.178393	0.0509458	3.50163	0.000462428	0.00842929	XRCC1	1136.44	0.218596	0.0492622	4.43739	9.11e-06	0.000129376	0
CG13364	FBgn0026879	2575.33	-0.342195	0.0773754	-4.42252	9.76e-06	0.000407238	CG13364	2575.33	-0.361057	0.076915	-4.69423	2.68e-06	4.75e-05	0
miple1	FBgn0027111	3751.88	-1.04109	0.0933941	-11.1473	7.38e-29	6.21e-26	miple1	3751.88	-0.302446	0.0924264	-3.27229	0.00106678	0.00568799	0
RecQ5	FBgn0027375	1317.63	0.29576	0.0641678	4.60917	4.04e-06	0.000198278	RecQ5	1317.63	0.45489	0.0628004	7.24344	4.37e-13	4.49e-11	0
CG18659	FBgn0027561	2025.08	0.178796	0.054573	3.27627	0.00105188	0.0152579	CG18659	2025.08	0.177328	0.0537842	3.29702	0.000977151	0.00532171	0
CG8108	FBgn0027567	14202.2	0.116422	0.0307998	3.77998	0.000156842	0.0037291	CG8108	14202.2	0.102916	0.030608	3.36239	0.000772708	0.00441375	0
CG1688	FBgn0027589	329.028	-0.821043	0.16007	-5.12926	2.91e-07	2.24e-05	CG1688	329.028	-0.654833	0.156323	-4.18898	2.8e-05	0.000324598	0
cindr	FBgn0027598	3200.85	0.110225	0.0384167	2.86919	0.00411521	0.0415971	cindr	3200.85	0.165864	0.0376013	4.41113	1.03e-05	0.000142999	0
kirre	FBgn0028369	14774.9	0.956859	0.0569566	16.7998	2.45e-63	6.7e-60	kirre	14774.9	0.771916	0.0569145	13.5627	6.66e-42	8.27e-39	0
RNaseZ	FBgn0028426	860.038	0.201513	0.0664486	3.03261	0.00242447	0.0286355	RNaseZ	860.038	0.338883	0.0643267	5.26816	1.38e-07	4e-06	0
ECSIT	FBgn0028436	398.324	-0.248849	0.0872158	-2.85326	0.00432731	0.0431037	ECSIT	398.324	-0.26186	0.0845326	-3.09773	0.00195006	0.00917269	0
CG4341	FBgn0028481	69.7315	-6.64722	1.53679	-4.32539	1.52e-05	0.000582276	CG4341	69.7315	-6.41591	1.50389	-4.26622	1.99e-05	0.00024615	0
c(2)M	FBgn0028525	196.758	-0.564168	0.173032	-3.26049	0.00111222	0.0158596	c(2)M	196.758	-0.678696	0.170854	-3.97238	7.12e-05	0.000683929	0
TM9SF4	FBgn0028541	2930.21	-0.126299	0.0398401	-3.17016	0.00152356	0.0200036	TM9SF4	2930.21	-0.265939	0.0393154	-6.76425	1.34e-11	1.05e-09	0
spt4	FBgn0028683	1086.98	-0.347788	0.0805895	-4.31554	1.59e-05	0.000606717	spt4	1086.98	-0.291836	0.079278	-3.68117	0.000232162	0.00172737	0
Rpn11	FBgn0028694	5075.58	-0.138176	0.0495214	-2.79024	0.00526697	0.0489421	Rpn11	5075.58	-0.23849	0.0492415	-4.84328	1.28e-06	2.63e-05	0
CSN7	FBgn0028836	2859.74	-0.131035	0.038767	-3.38008	0.000724648	0.0116443	CSN7	2859.74	-0.118819	0.0378847	-3.13632	0.0017108	0.00827287	0
CG15282	FBgn0028855	828.567	1.04788	0.107999	9.70269	2.94e-22	1.53e-19	CG15282	828.567	0.691736	0.107943	6.40836	1.47e-10	9.32e-09	0
nAChRalpha5	FBgn0028875	49.3771	-6.03274	1.47646	-4.08595	4.39e-05	0.00137566	nAChRalpha5	49.3771	-6.02769	1.45505	-4.14261	3.43e-05	0.000386578	0
CG15270	FBgn0028879	32.2515	-3.71349	1.17488	-3.16074	0.00157369	0.0205217	CG15270	32.2515	-6.2254	1.29887	-4.79293	1.64e-06	3.23e-05	0
Kebab	FBgn0028952	424.501	0.467443	0.121316	3.85309	0.000116637	0.00303006	Kebab	424.501	0.519822	0.119536	4.34868	1.37e-05	0.000181382	0
mthl3	FBgn0028956	3437.45	0.166063	0.0519185	3.19854	0.00138127	0.0188822	mthl3	3437.45	-0.202752	0.0519032	-3.90634	9.37e-05	0.000847592	0
Spn27A	FBgn0028990	4847.27	0.272067	0.0567263	4.79615	1.62e-06	9.41e-05	Spn27A	4847.27	0.574585	0.0561933	10.2251	1.53e-24	7.31e-22	0
scro	FBgn0028993	44.0037	-4.29145	1.23846	-3.46515	0.00052993	0.00932926	scro	44.0037	-5.19239	1.25514	-4.13691	3.52e-05	0.000393098	0
onecut	FBgn0028996	112.777	-3.91234	0.865404	-4.52082	6.16e-06	0.000281647	onecut	112.777	-4.13937	0.863632	-4.79298	1.64e-06	3.23e-05	0
nerfin-1	FBgn0028999	138.474	-5.75632	1.55773	-3.69532	0.000219608	0.00490559	nerfin-1	138.474	-6.8693	1.57456	-4.36269	1.28e-05	0.000172104	0
disp	FBgn0029088	2718.4	0.605975	0.0549286	11.032	2.68e-28	1.95e-25	disp	2718.4	0.619132	0.0543578	11.39	4.69e-30	3.07e-27	0
alpha-Catr	FBgn0029105	18.9998	-5.30816	1.80335	-2.9435	0.0032452	0.0352811	alpha-Catr	18.9998	-4.7594	1.74499	-2.72747	0.00638223	0.0235146	0
CHORD	FBgn0029503	1144.12	-0.221855	0.0601979	-3.68543	0.000228314	0.00503442	CHORD	1144.12	-0.444096	0.0595882	-7.45276	9.14e-14	1.09e-11	0
CG18273	FBgn0029525	1865.6	0.144405	0.0491518	2.93794	0.00330401	0.0357661	CG18273	1865.6	0.242357	0.047963	5.053	4.35e-07	1.06e-05	0
CG10804	FBgn0029663	32.5391	-1.7491	0.359443	-4.86614	1.14e-06	7.15e-05	CG10804	32.5391	-1.15046	0.329018	-3.49664	0.000471159	0.00297754	0
CG10803	FBgn0029666	3761.62	0.167848	0.0374072	4.48706	7.22e-06	0.00032106	CG10803	3761.62	0.178444	0.0367617	4.85408	1.21e-06	2.5e-05	0
CG3556	FBgn0029708	149.831	-2.35198	0.740582	-3.17585	0.00149398	0.0197245	CG3556	149.831	-2.0385	0.737833	-2.76282	0.00573038	0.0215505	0
mRpL30	FBgn0029718	1224.72	-0.179639	0.061771	-2.90814	0.00363586	0.0380895	mRpL30	1224.72	-0.169436	0.0604679	-2.80207	0.00507752	0.0195391	0
lin-52	FBgn0029800	698.949	-0.245308	0.0788778	-3.10998	0.00187101	0.0234134	lin-52	698.949	-0.248597	0.0771413	-3.22262	0.00127023	0.00652077	0
CG12239	FBgn0029810	32.9107	-5.19431	1.21562	-4.27298	1.93e-05	0.000719978	CG12239	32.9107	-3.89358	1.14468	-3.40147	0.000670252	0.00393718	0
CG16721	FBgn0029820	1813.05	-0.221271	0.0536466	-4.12461	3.71e-05	0.00121607	CG16721	1813.05	-0.204735	0.0526186	-3.89092	9.99e-05	0.000896038	0
CG3726	FBgn0029824	1167.59	-0.4795	0.168425	-2.84697	0.00441377	0.0437655	CG3726	1167.59	-0.484511	0.167883	-2.88601	0.00390162	0.0158801	0
CG6048	FBgn0029827	66.3566	6.10404	1.68436	3.62396	0.000290126	0.005987	CG6048	66.3566	5.05048	1.68517	2.99701	0.00272641	0.0120169	0
MCTS1	FBgn0029833	2311.28	-0.192151	0.0522449	-3.67788	0.00023518	0.00511365	MCTS1	2311.28	-0.445303	0.0519735	-8.5679	1.05e-17	2.47e-15	0
CG3847	FBgn0029867	2744.14	-0.135434	0.039117	-3.46228	0.000535622	0.00937295	CG3847	2744.14	-0.258053	0.0385063	-6.70159	2.06e-11	1.57e-09	0
Pat1	FBgn0029878	2990.88	0.120934	0.0310942	3.88927	0.000100547	0.00270857	Pat1	2990.88	0.0838459	0.0302334	2.77329	0.00554924	0.0210212	0
CG3226	FBgn0029882	3636.91	-0.270085	0.0350616	-7.70317	1.33e-14	3.72e-12	CG3226	3636.91	-0.359825	0.034467	-10.4397	1.63e-25	8.45e-23	0
CG15478	FBgn0029955	16.5819	-5.6905	1.78316	-3.19124	0.00141662	0.0191614	CG15478	16.5819	-5.80657	1.75212	-3.31403	0.000919608	0.00508219	0
CARPA	FBgn0029962	13.2245	-5.9397	1.68233	-3.53065	0.000414543	0.00769755	CARPA	13.2245	-4.20352	1.43583	-2.92759	0.00341603	0.0143457	0
mahe	FBgn0029979	8818.73	0.246514	0.0692123	3.56171	0.000368445	0.00705725	mahe	8818.73	0.364157	0.0690354	5.27493	1.33e-07	3.89e-06	0
Caf1-180	FBgn0030054	3134.83	0.235158	0.045291	5.19216	2.08e-07	1.67e-05	Caf1-180	3134.83	0.335727	0.0445421	7.53729	4.8e-14	6.02e-12	0
Rbm13	FBgn0030067	1967.9	0.137438	0.0407572	3.37212	0.000745923	0.011875	Rbm13	1967.9	0.116746	0.0397106	2.93992	0.003283	0.0139284	0
CG12115	FBgn0030097	1843.82	10.4443	2.45968	4.2462	2.17e-05	0.000787412	CG12115	1843.82	10.1797	2.45966	4.13868	3.49e-05	0.000391135	0
CG9686	FBgn0030158	111.442	-3.26207	1.11733	-2.91953	0.00350557	0.0371613	CG9686	111.442	-5.64953	1.1437	-4.93971	7.82e-07	1.77e-05	0
CG1986	FBgn0030162	18.5534	4.72935	1.40069	3.37645	0.000734283	0.011741	CG1986	18.5534	8.3986	1.35127	6.21535	5.12e-10	2.8e-08	0
CG2972	FBgn0030177	1532.36	0.162986	0.0442048	3.68706	0.000226859	0.00502259	CG2972	1532.36	0.121842	0.0430423	2.83074	0.00464406	0.0182615	0
CG1628	FBgn0030218	190.768	0.656427	0.134359	4.88563	1.03e-06	6.52e-05	CG1628	190.768	0.326943	0.133966	2.44049	0.0146673	0.0455117	0
Pa1	FBgn0030294	2511.5	-0.550363	0.0730377	-7.53532	4.87e-14	1.27e-11	Pa1	2511.5	-0.383461	0.0722036	-5.31083	1.09e-07	3.28e-06	0
HP5	FBgn0030301	2834.64	0.19777	0.036004	5.49299	3.95e-08	3.93e-06	HP5	2834.64	0.315334	0.034894	9.03689	1.61e-19	5.13e-17	0
Cyp4g15	FBgn0030304	14.3778	-5.21134	1.6322	-3.19283	0.00140888	0.0191521	Cyp4g15	14.3778	-4.09298	1.51454	-2.70246	0.00688294	0.0250065	0
CG1572	FBgn0030309	1455	0.398808	0.108405	3.67886	0.000234283	0.00511222	CG1572	1455	0.507974	0.107752	4.71431	2.43e-06	4.42e-05	0
Vlet	FBgn0030323	389.903	-0.372508	0.118011	-3.15656	0.00159641	0.0207359	Vlet	389.903	-0.556812	0.116814	-4.76665	1.87e-06	3.6e-05	0
CG10353	FBgn0030349	6142.78	-0.291047	0.0721409	-4.03442	5.47e-05	0.00164465	CG10353	6142.78	-0.312163	0.0719309	-4.33977	1.43e-05	0.000186838	0
CG10362	FBgn0030358	14.1913	-5.12623	1.70269	-3.01067	0.00260668	0.0300731	CG10362	14.1913	-4.65297	1.63365	-2.8482	0.0043967	0.0174547	0
moon	FBgn0030373	10.3209	4.56509	1.34843	3.38549	0.000710524	0.011525	moon	10.3209	4.17666	1.34886	3.09643	0.00195863	0.00919905	0
CG1924	FBgn0030377	211.701	-0.573785	0.147984	-3.87734	0.000105604	0.00281019	CG1924	211.701	-0.561728	0.1446	-3.88471	0.000102454	0.000913332	0
CG14414	FBgn0030571	903.203	-0.347453	0.059647	-5.82517	5.71e-09	7.01e-07	CG14414	903.203	-0.462549	0.058318	-7.93149	2.17e-15	3.32e-13	0
CG7860	FBgn0030653	769.447	-0.413381	0.11477	-3.60181	0.000316015	0.00636687	CG7860	769.447	-0.704281	0.114463	-6.1529	7.61e-10	4.04e-08	0
Mvd	FBgn0030683	558.193	-0.400337	0.119435	-3.35192	0.000802545	0.012415	Mvd	558.193	-0.459194	0.118092	-3.88844	0.000100889	0.000903277	0
Lrp4	FBgn0030706	53.1751	-4.76079	1.04099	-4.57331	4.8e-06	0.00022928	Lrp4	53.1751	-3.85885	1.00803	-3.8281	0.000129138	0.00109902	0
CG8939	FBgn0030720	2948.99	0.210476	0.0356868	5.89787	3.68e-09	4.68e-07	CG8939	2948.99	0.130406	0.035024	3.72333	0.000196612	0.00151721	0
CG9919	FBgn0030742	151.353	-1.38129	0.341555	-4.04411	5.25e-05	0.00159565	CG9919	151.353	-0.809389	0.335604	-2.41174	0.0158767	0.0482775	0
CG9782	FBgn0030763	3770.73	0.366028	0.0954763	3.8337	0.000126228	0.00319569	CG9782	3770.73	0.709415	0.0950286	7.46528	8.31e-14	1e-11	0
CG9672	FBgn0030777	208.498	5.1852	1.55514	3.33423	0.000855367	0.0128859	CG9672	208.498	4.43352	1.55649	2.8484	0.00439392	0.0174492	0
CG4880	FBgn0030803	1098.1	0.151162	0.0524448	2.88231	0.00394777	0.0403521	CG4880	1098.1	0.14722	0.0509221	2.89109	0.00383908	0.0156615	0
Gss1	FBgn0030882	3144.66	0.210436	0.0556559	3.78101	0.000156194	0.00372178	Gss1	3144.66	0.292846	0.0550419	5.32041	1.04e-07	3.17e-06	0
Frq1	FBgn0030897	42.5166	-3.44251	1.11042	-3.10019	0.00193395	0.0240907	Frq1	42.5166	-3.93005	1.11262	-3.53225	0.000412033	0.0026859	0
wgn	FBgn0030941	1827.82	-0.159414	0.0444353	-3.58756	0.000333788	0.00660596	wgn	1827.82	-0.176276	0.0433163	-4.06951	4.71e-05	0.000495377	0
CG6617	FBgn0030944	1677.57	-0.171734	0.0525519	-3.26789	0.00108351	0.0155363	CG6617	1677.57	-0.219867	0.0516081	-4.26031	2.04e-05	0.000250497	0
CG18259	FBgn0030956	2009.98	-0.241949	0.0723087	-3.34605	0.000819702	0.0126047	CG18259	2009.98	-0.233383	0.0716184	-3.25871	0.00111921	0.00590176	0
Hs3st-B	FBgn0031005	10.6853	-3.97723	1.388	-2.86544	0.00416436	0.0419456	Hs3st-B	10.6853	-3.21508	1.31821	-2.43898	0.0147288	0.0456565	0
CG8034	FBgn0031011	1598.33	0.332932	0.113848	2.92435	0.00345172	0.0369388	CG8034	1598.33	0.674378	0.113008	5.96752	2.41e-09	1.12e-07	0
CG14230	FBgn0031062	951.309	0.187408	0.0549865	3.40825	0.000653817	0.0109465	CG14230	951.309	0.160771	0.053438	3.00855	0.00262502	0.011676	0
CG12531	FBgn0031064	45.0618	-4.92136	1.41148	-3.48666	0.000489089	0.00879798	CG12531	45.0618	-4.64602	1.39273	-3.3359	0.000850237	0.00476708	0
CG14234	FBgn0031065	34.9222	-3.16251	0.973834	-3.24749	0.00116429	0.016516	CG14234	34.9222	-2.41925	0.953889	-2.53619	0.0112065	0.0368039	0
THADA	FBgn0031077	1799.93	0.249333	0.050321	4.95485	7.24e-07	4.92e-05	THADA	1799.93	0.179306	0.0495553	3.6183	0.000296539	0.00207227	0
CG1695	FBgn0031116	18.4383	-2.97353	1.01805	-2.9208	0.00349129	0.0371304	CG1695	18.4383	-2.97479	1.0055	-2.95851	0.00309131	0.0132876	0
CG15449	FBgn0031146	176.152	-0.440955	0.154025	-2.86289	0.00419798	0.0421223	CG15449	176.152	-0.564769	0.15152	-3.72736	0.000193494	0.00150364	0
CG3625	FBgn0031245	1193.41	-0.384583	0.0863464	-4.45396	8.43e-06	0.000368805	CG3625	1193.41	-0.300452	0.0850567	-3.53237	0.000411854	0.0026859	0
BBS8	FBgn0031255	201.268	-0.779209	0.182509	-4.26942	1.96e-05	0.000724129	BBS8	201.268	-0.508248	0.176864	-2.87367	0.00405735	0.0163585	0
CG4133	FBgn0031257	25.662	-7.86972	1.65098	-4.76669	1.87e-06	0.000105579	CG4133	25.662	-4.21742	1.20708	-3.49391	0.000476004	0.00299292	0
GABA-B-R3	FBgn0031275	43.9213	-3.13857	0.898396	-3.49353	0.000476687	0.00864598	GABA-B-R3	43.9213	-2.68525	0.881632	-3.04577	0.00232088	0.0105609	0
IA-2	FBgn0031294	405.785	-4.70706	0.838753	-5.61197	2e-08	2.21e-06	IA-2	405.785	-4.84625	0.837495	-5.78661	7.18e-09	2.94e-07	0
CG4629	FBgn0031299	247.959	-0.533042	0.131035	-4.06794	4.74e-05	0.00146536	CG4629	247.959	-0.505424	0.127773	-3.95565	7.63e-05	0.000723534	0
CG4577	FBgn0031306	55.3729	-4.19621	0.857373	-4.89427	9.87e-07	6.31e-05	CG4577	55.3729	-3.5838	0.835006	-4.29194	1.77e-05	0.000223641	0
Vps29	FBgn0031310	1338.4	-0.240637	0.0605899	-3.97157	7.14e-05	0.00202803	Vps29	1338.4	-0.368467	0.0597869	-6.163	7.14e-10	3.8e-08	0
CG4259	FBgn0031389	165.449	0.646382	0.168302	3.8406	0.000122736	0.00312854	CG4259	165.449	0.981683	0.163612	6.00006	1.97e-09	9.49e-08	0
AIF	FBgn0031392	2516.57	0.110022	0.0328462	3.34961	0.000809249	0.0124756	AIF	2516.57	0.100255	0.0318	3.15268	0.00161782	0.00790324	0
CG3609	FBgn0031418	1490.1	0.201296	0.0579488	3.47369	0.000513345	0.00910109	CG3609	1490.1	0.26118	0.0567578	4.60167	4.19e-06	6.88e-05	0
VGlut	FBgn0031424	79.274	-6.50996	1.46517	-4.44314	8.87e-06	0.000378751	VGlut	79.274	-6.88745	1.46509	-4.70106	2.59e-06	4.66e-05	0
CG9961	FBgn0031451	48.1628	-1.63558	0.587602	-2.78348	0.00537787	0.0497612	CG9961	48.1628	1.31231	0.540056	2.42994	0.0151012	0.0465842	0
Bacc	FBgn0031453	39852.1	0.122033	0.0376605	3.24035	0.00119383	0.0167715	Bacc	39852.1	0.193921	0.0375921	5.15855	2.49e-07	6.59e-06	0
CG15404	FBgn0031512	44.5146	7.34982	2.4201	3.03699	0.00238953	0.0283166	CG15404	44.5146	8.5583	2.41684	3.54111	0.000398444	0.0026207	0
CG2818	FBgn0031566	1491.07	-0.254804	0.0609334	-4.18167	2.89e-05	0.000998379	CG2818	1491.07	-0.437894	0.0603834	-7.2519	4.11e-13	4.29e-11	0
CG8891	FBgn0031663	1073.47	0.23944	0.0732548	3.26859	0.00108085	0.0155363	CG8891	1073.47	0.350012	0.0719489	4.86473	1.15e-06	2.4e-05	0
Nepl3	FBgn0031678	1171.44	0.388796	0.107262	3.62472	0.000289277	0.00598076	Nepl3	1171.44	0.440308	0.106507	4.13408	3.56e-05	0.000395653	0
CG4230	FBgn0031683	847.439	-0.331078	0.0856508	-3.86544	0.000110891	0.00290373	CG4230	847.439	-0.201007	0.083833	-2.39771	0.016498	0.0497674	0
CG14024	FBgn0031697	25.1702	-4.02695	1.11368	-3.6159	0.00029931	0.00613026	CG14024	25.1702	-2.83044	1.06599	-2.65522	0.00792562	0.0278969	0
CG14015	FBgn0031716	14.3802	-2.91446	0.971097	-3.0012	0.00268919	0.0306913	CG14015	14.3802	-3.65068	0.990467	-3.68582	0.000227971	0.00170476	0
DIP-eta	FBgn0031725	12.3655	-7.83063	2.02966	-3.8581	0.00011427	0.00297594	DIP-eta	12.3655	-4.33309	1.72907	-2.50603	0.0122096	0.039361	0
Tsp26A	FBgn0031760	1812.57	-0.258839	0.0636943	-4.06377	4.83e-05	0.0014876	Tsp26A	1812.57	-0.545729	0.0634761	-8.59739	8.16e-18	1.95e-15	0
Nuf2	FBgn0031886	1080.06	-0.212906	0.0739241	-2.88006	0.00397606	0.0405296	Nuf2	1080.06	-0.193727	0.0726847	-2.66531	0.00769179	0.02727	0
CG6739	FBgn0031926	543.109	0.524421	0.132063	3.97099	7.16e-05	0.00202803	CG6739	543.109	0.406196	0.131298	3.09369	0.00197685	0.00926011	0
CG14535	FBgn0031955	30.6481	-2.38817	0.803451	-2.97239	0.00295487	0.0327099	CG14535	30.6481	-2.52569	0.798571	-3.16277	0.00156278	0.0076797	0
Wwox	FBgn0031972	837.773	-0.581981	0.0801766	-7.25874	3.91e-13	9.29e-11	Wwox	837.773	-0.483671	0.0780693	-6.19541	5.81e-10	3.14e-08	0
Tg	FBgn0031975	1060.71	-0.571627	0.179287	-3.18834	0.00143094	0.0192072	Tg	1060.71	-0.486342	0.178605	-2.723	0.00646928	0.023789	0
Scgalpha	FBgn0032013	11.8594	-3.31804	1.03747	-3.1982	0.00138289	0.0188822	Scgalpha	11.8594	-2.34242	0.96755	-2.42098	0.0154786	0.0473742	0
CG7781	FBgn0032021	105.649	-1.40782	0.372168	-3.78274	0.00015511	0.00370729	CG7781	105.649	-0.989862	0.365838	-2.70574	0.00681527	0.0248042	0
Rcd4	FBgn0032034	555.219	-0.399357	0.133101	-3.00041	0.00269617	0.0306913	Rcd4	555.219	-0.453068	0.131884	-3.43534	0.000591811	0.00357621	0
Dh31	FBgn0032048	14.4855	-4.09798	1.45254	-2.82124	0.00478383	0.0458954	Dh31	14.4855	-4.85595	1.47847	-3.28445	0.00102181	0.00551078	0
CG33298	FBgn0032120	4140.98	0.179268	0.0575988	3.11236	0.00185598	0.0232785	CG33298	4140.98	0.20988	0.0572143	3.66832	0.000244146	0.00179254	0
CG4382	FBgn0032132	2297.82	0.232363	0.0735566	3.15897	0.00158325	0.0205898	CG4382	2297.82	-0.369489	0.0739407	-4.9971	5.82e-07	1.36e-05	0
CG4364	FBgn0032138	8542.34	0.170914	0.0491742	3.47567	0.000509573	0.00906212	CG4364	8542.34	0.437903	0.04884	8.96608	3.07e-19	9.54e-17	0
nAChRalpha6	FBgn0032151	97.1283	-3.44216	0.601601	-5.72166	1.05e-08	1.27e-06	nAChRalpha6	97.1283	-2.24437	0.584879	-3.83732	0.000124385	0.0010682	0
CG4537	FBgn0032153	148.396	-0.709659	0.195423	-3.6314	0.000281887	0.00587237	CG4537	148.396	-0.464397	0.189508	-2.45054	0.0142641	0.0444943	0
CG4839	FBgn0032187	103.432	2.92725	0.673989	4.34317	1.4e-05	0.000542755	CG4839	103.432	2.39693	0.674533	3.55346	0.000380201	0.00252748	0
CG5708	FBgn0032196	1818.05	-0.240053	0.0714409	-3.36016	0.000778962	0.0121703	CG5708	1818.05	-0.190512	0.0705851	-2.69904	0.00695408	0.025206	0
gny	FBgn0032234	394.849	-0.520772	0.0918397	-5.67044	1.42e-08	1.62e-06	gny	394.849	-0.23391	0.0868184	-2.69424	0.00705494	0.0254651	0
CG17105	FBgn0032280	93.0297	3.27282	0.669498	4.88847	1.02e-06	6.46e-05	CG17105	93.0297	1.77656	0.67238	2.64219	0.00823717	0.0286315	0
CG7294	FBgn0032284	126.71	0.952601	0.218577	4.3582	1.31e-05	0.000515061	CG7294	126.71	0.62698	0.2182	2.87341	0.00406061	0.0163663	0
atilla	FBgn0032422	141.687	1.18624	0.293991	4.03496	5.46e-05	0.00164465	atilla	141.687	0.884161	0.293656	3.01088	0.00260496	0.0115985	0
CG6405	FBgn0032428	33.9388	-1.30479	0.436344	-2.99029	0.00278717	0.0315358	CG6405	33.9388	-1.0542	0.420836	-2.50501	0.0122447	0.0394436	0
CG6180	FBgn0032453	4747.88	-0.153357	0.039659	-3.8669	0.000110228	0.00289799	CG6180	4747.88	-0.216777	0.0392344	-5.52517	3.29e-08	1.17e-06	0
Ance-2	FBgn0032535	65.6904	-1.65391	0.23422	-7.06137	1.65e-12	3.61e-10	Ance-2	65.6904	-1.63309	0.224712	-7.2675	3.66e-13	3.92e-11	0
CG12288	FBgn0032620	854.341	0.431253	0.071831	6.00372	1.93e-09	2.67e-07	CG12288	854.341	0.205515	0.0712837	2.88305	0.0039384	0.0159827	0
Rpb11	FBgn0032634	1540.62	-0.195667	0.0566313	-3.4551	0.000550079	0.00957996	Rpb11	1540.62	-0.141743	0.0553566	-2.56054	0.010451	0.0347845	0
SPH93	FBgn0032638	220.097	2.87306	0.646042	4.44717	8.7e-06	0.000374648	SPH93	220.097	2.40638	0.646145	3.72421	0.000195931	0.00151541	0
Oli	FBgn0032651	18.2304	-7.46232	2.16042	-3.45411	0.000552107	0.0095973	Oli	18.2304	-6.4212	2.00128	-3.20854	0.00133409	0.00675121	0
Cyp310a1	FBgn0032693	1390.39	0.720401	0.208291	3.45864	0.000542919	0.00947034	Cyp310a1	1390.39	1.42461	0.207613	6.86184	6.8e-12	5.7e-10	0
MESR3	FBgn0032694	2780.24	0.279878	0.0600662	4.65949	3.17e-06	0.000162008	MESR3	2780.24	0.646704	0.0591089	10.9409	7.35e-28	4.34e-25	0
CG10341	FBgn0032701	1252.39	0.201272	0.0543198	3.70531	0.000211128	0.00477089	CG10341	1252.39	0.229453	0.0529507	4.33334	1.47e-05	0.000191554	0
Sidpn	FBgn0032741	38.4311	-5.88424	1.44939	-4.05981	4.91e-05	0.00150463	Sidpn	38.4311	-3.41864	1.34514	-2.54148	0.0110384	0.0363497	0
CG17349	FBgn0032771	41.7655	5.77681	1.72878	3.34156	0.000833096	0.0126843	CG17349	41.7655	9.38427	1.70963	5.48907	4.04e-08	1.39e-06	0
Hasp	FBgn0032797	24.4355	-5.86092	1.39017	-4.21597	2.49e-05	0.000889085	Hasp	24.4355	-3.70439	1.22721	-3.01855	0.00253986	0.0113904	0
CG10132	FBgn0032798	62.8853	-2.73298	0.664837	-4.11076	3.94e-05	0.00126115	CG10132	62.8853	-2.32482	0.655135	-3.54861	0.000387265	0.0025662	0
CG10462	FBgn0032815	2183.81	-0.241204	0.0865234	-2.78774	0.00530778	0.049196	CG10462	2183.81	-0.279678	0.0860384	-3.25062	0.00115153	0.0060362	0
sNPF	FBgn0032840	9.1993	-4.92835	1.74473	-2.8247	0.00473252	0.045747	sNPF	9.1993	-5.36437	1.75277	-3.0605	0.00220967	0.0101365	0
Mcm10	FBgn0032929	1099.25	0.174389	0.0586133	2.97525	0.00292754	0.0325722	Mcm10	1099.25	0.28079	0.0568705	4.93736	7.92e-07	1.78e-05	0
nrv3	FBgn0032946	202.9	-2.8355	0.706868	-4.01136	6.04e-05	0.00179051	nrv3	202.9	-2.56444	0.704319	-3.64102	0.000271557	0.00193471	0
CG1416	FBgn0032961	5340.55	-0.192619	0.0440422	-4.3735	1.22e-05	0.000493449	CG1416	5340.55	-0.360868	0.0438056	-8.23793	1.75e-16	3.2e-14	0
CG14464	FBgn0033000	1733.97	0.176533	0.0535777	3.29489	0.000984609	0.0144376	CG14464	1733.97	-0.299055	0.053825	-5.55606	2.76e-08	9.9e-07	0
Pngl	FBgn0033050	2687.76	-0.100046	0.0343789	-2.9101	0.00361318	0.0379245	Pngl	2687.76	-0.102664	0.0333561	-3.0778	0.00208533	0.00969577	0
CG3420	FBgn0033100	985.193	-0.236049	0.075023	-3.14635	0.0016532	0.0212219	CG3420	985.193	-0.238079	0.0737261	-3.22924	0.00124118	0.00639659	0
CG15236	FBgn0033108	78.4945	-6.28803	1.48393	-4.23743	2.26e-05	0.00081611	CG15236	78.4945	-5.7955	1.45283	-3.98912	6.63e-05	0.000646427	0
Spn42De	FBgn0033115	230.397	1.07358	0.150734	7.12231	1.06e-12	2.42e-10	Spn42De	230.397	0.89211	0.149759	5.95697	2.57e-09	1.17e-07	0
CG12828	FBgn0033145	907.128	-0.705177	0.212479	-3.31881	0.000904023	0.0134704	CG12828	907.128	-1.25162	0.212792	-5.88189	4.06e-09	1.78e-07	0
Gadd45	FBgn0033153	455.739	0.855661	0.123539	6.92626	4.32e-12	8.75e-10	Gadd45	455.739	0.620088	0.123012	5.04086	4.63e-07	1.12e-05	1
p47	FBgn0033179	3498.42	-0.13721	0.0466073	-2.94396	0.00324043	0.0352811	p47	3498.42	-0.125401	0.0460141	-2.72527	0.00642494	0.023661	0
mEFTu2	FBgn0033184	904.239	0.203574	0.0622689	3.26928	0.00107823	0.0155363	mEFTu2	904.239	0.229276	0.0606622	3.77956	0.000157106	0.00127931	0
Corin	FBgn0033192	172.088	-0.885942	0.179832	-4.9265	8.37e-07	5.52e-05	Corin	172.088	-0.91555	0.176738	-5.18027	2.22e-07	6.03e-06	0
U2A	FBgn0033210	837.197	-0.160627	0.0549771	-2.92171	0.00348116	0.0371148	U2A	837.197	-0.250757	0.0533922	-4.6965	2.65e-06	4.73e-05	0
ACC	FBgn0033246	4668.44	0.168359	0.060524	2.78169	0.0054077	0.0499106	ACC	4668.44	0.221488	0.0601817	3.68033	0.000232931	0.00173206	0
CG11191	FBgn0033249	8.35729	-5.43745	1.57507	-3.45219	0.00055606	0.00963808	CG11191	8.35729	-5.14543	1.43943	-3.57463	0.000350724	0.00236443	0
CG14762	FBgn0033250	52.8733	-4.25932	1.06288	-4.00734	6.14e-05	0.00181028	CG14762	52.8733	-2.51958	1.02981	-2.44666	0.0144189	0.0448931	0
Obp44a	FBgn0033268	2083.95	-3.49476	0.769989	-4.53871	5.66e-06	0.000261717	Obp44a	2083.95	-3.184	0.769648	-4.13696	3.52e-05	0.000393098	0
CG13751	FBgn0033340	684.107	-0.39855	0.13262	-3.0052	0.00265405	0.0304206	CG13751	684.107	-0.345709	0.1314	-2.63098	0.00851395	0.0294046	0
Spt	FBgn0033348	865.892	0.302429	0.0734361	4.11825	3.82e-05	0.00123894	Spt	865.892	0.430795	0.0716974	6.00851	1.87e-09	9.19e-08	0
Tom7	FBgn0033357	1599.56	-0.414131	0.12233	-3.38535	0.000710883	0.011525	Tom7	1599.56	-0.334067	0.121733	-2.74426	0.00606478	0.0225486	0
spab	FBgn0033358	6.90953	-5.0255	1.58358	-3.17349	0.00150616	0.0198468	spab	6.90953	-4.40007	1.40639	-3.12863	0.00175626	0.00843358	0
PPO2	FBgn0033367	2263.74	1.35062	0.337394	4.00309	6.25e-05	0.0018332	PPO2	2263.74	0.986428	0.33739	2.9237	0.00345898	0.014482	0
CG8078	FBgn0033375	880.144	-0.297475	0.0880331	-3.37912	0.000727172	0.0116443	CG8078	880.144	-0.418237	0.0870883	-4.80245	1.57e-06	3.1e-05	0
CG8027	FBgn0033392	303.037	-0.534248	0.121066	-4.41288	1.02e-05	0.000422584	CG8027	303.037	-0.368939	0.117009	-3.15309	0.00161553	0.00789519	0
CG1698	FBgn0033443	321.438	-0.627907	0.180409	-3.48047	0.000500544	0.00894517	CG1698	321.438	-0.672166	0.178288	-3.7701	0.00016318	0.00131582	0
CAP	FBgn0033504	634.719	0.633073	0.12655	5.00255	5.66e-07	3.97e-05	CAP	634.719	0.413149	0.126152	3.27501	0.00105658	0.00565758	0
Prx2540-2	FBgn0033518	146.346	0.821755	0.16933	4.85297	1.22e-06	7.47e-05	Prx2540-2	146.346	1.09458	0.16461	6.64954	2.94e-11	2.17e-09	0
Prx2540-1	FBgn0033520	59.5276	0.862155	0.254733	3.38454	0.00071297	0.011525	Prx2540-1	59.5276	0.807537	0.250824	3.21953	0.00128401	0.00656903	0
CG12325	FBgn0033557	1670.52	0.25962	0.0467457	5.55388	2.79e-08	2.89e-06	CG12325	1670.52	0.325795	0.0454728	7.16462	7.8e-13	7.75e-11	0
ND-B14	FBgn0033570	1303.29	-0.197244	0.0498123	-3.95974	7.5e-05	0.00209876	ND-B14	1303.29	-0.148219	0.0481265	-3.07979	0.00207147	0.00964148	0
Spn47C	FBgn0033574	393.855	-1.58958	0.534777	-2.97242	0.00295464	0.0327099	Spn47C	393.855	-3.14524	0.539408	-5.83091	5.51e-09	2.34e-07	0
EndoG	FBgn0033690	1093.79	-0.468257	0.122878	-3.81074	0.000138551	0.00340455	EndoG	1093.79	-0.438416	0.122054	-3.592	0.000328153	0.00224766	0
CG8860	FBgn0033691	3061.05	-0.304509	0.050919	-5.98026	2.23e-09	3.05e-07	CG8860	3061.05	-0.50358	0.0506102	-9.95016	2.52e-23	1.08e-20	0
CG8858	FBgn0033698	3420.01	0.130548	0.0467701	2.79127	0.00525017	0.048869	CG8858	3420.01	0.113975	0.0462425	2.46473	0.0137116	0.043227	0
Drl-2	FBgn0033791	31.245	-3.7575	1.20466	-3.11913	0.00181386	0.0228551	Drl-2	31.245	-5.77738	1.28643	-4.49101	7.09e-06	0.000105419	0
CG18278	FBgn0033836	280.094	-0.71373	0.101778	-7.01263	2.34e-12	4.92e-10	CG18278	280.094	-0.393623	0.0950531	-4.14108	3.46e-05	0.000388463	0
mip120	FBgn0033846	2125.83	0.171821	0.0454052	3.78418	0.000154215	0.00369879	mip120	2125.83	0.194675	0.0444645	4.3782	1.2e-05	0.000162402	0
CG6329	FBgn0033872	68.809	-4.92087	1.07824	-4.56382	5.02e-06	0.0002368	CG6329	68.809	-5.73495	1.09317	-5.24614	1.55e-07	4.41e-06	0
Syngr	FBgn0033876	47.0831	-2.49292	0.641828	-3.88409	0.000102715	0.00274188	Syngr	47.0831	-2.67779	0.638303	-4.19516	2.73e-05	0.000318241	0
Echs1	FBgn0033879	6430.78	-0.304928	0.0514378	-5.9281	3.06e-09	4.02e-07	Echs1	6430.78	-0.375247	0.0511995	-7.32911	2.32e-13	2.59e-11	0
CG6701	FBgn0033889	4076.5	0.806611	0.062656	12.8737	6.33e-38	9.9e-35	CG6701	4076.5	0.832973	0.0623101	13.3682	9.28e-41	1.05e-37	0
CG18324	FBgn0033905	383.725	0.429227	0.092324	4.64913	3.33e-06	0.000169566	CG18324	383.725	0.302848	0.090785	3.33588	0.000850304	0.00476708	0
SmydA-1	FBgn0033917	115.746	-0.518449	0.184897	-2.80399	0.00504747	0.0474262	SmydA-1	115.746	-0.757273	0.182959	-4.13902	3.49e-05	0.000390904	0
Arc1	FBgn0033926	1327.11	1.09709	0.172815	6.34836	2.18e-10	3.4e-08	Arc1	1327.11	-1.05173	0.175256	-6.00109	1.96e-09	9.47e-08	0
Cpr51A	FBgn0033942	806.986	0.539575	0.140286	3.84624	0.000119945	0.00309387	Cpr51A	806.986	0.485427	0.139637	3.47635	0.000508282	0.00315908	0
jef	FBgn0033958	10.9081	-4.35518	1.48625	-2.93032	0.00338617	0.036344	jef	10.9081	-5.11811	1.52877	-3.34787	0.000814362	0.00460717	0
ND-B15	FBgn0033961	930.947	-0.285427	0.0867286	-3.29104	0.000998194	0.0145953	ND-B15	930.947	-0.326588	0.0856802	-3.81171	0.000138009	0.0011533	0
pcs	FBgn0033988	4185.21	-0.0797633	0.0282983	-2.81866	0.00482249	0.0461569	pcs	4185.21	0.084119	0.0271828	3.09456	0.00197105	0.00924339	0
row	FBgn0033998	8777.8	0.117652	0.0287832	4.08751	4.36e-05	0.00137033	row	8777.8	0.214035	0.0283558	7.54821	4.41e-14	5.59e-12	0
CG12964	FBgn0034022	1023.28	0.774048	0.187831	4.12098	3.77e-05	0.001228	CG12964	1023.28	0.531987	0.187684	2.83448	0.00459007	0.0180836	0
CG8399	FBgn0034067	3408.58	0.231011	0.0827214	2.79264	0.00522798	0.048753	CG8399	3408.58	0.218576	0.0824342	2.65152	0.00801302	0.0280931	0
SP2353	FBgn0034070	108.962	-3.77214	1.08248	-3.48472	0.000492661	0.00881904	SP2353	108.962	-4.61396	1.08743	-4.24299	2.21e-05	0.00026695	0
clu	FBgn0034087	5761.07	0.231765	0.0373045	6.2128	5.2e-10	7.39e-08	clu	5761.07	0.209589	0.0369274	5.67571	1.38e-08	5.39e-07	0
Atg9	FBgn0034110	987.413	0.194073	0.0576448	3.36671	0.000760706	0.0120403	Atg9	987.413	0.136189	0.0563114	2.41849	0.0155852	0.0476691	1
CG4409	FBgn0034128	59.3851	-3.8373	0.931997	-4.11728	3.83e-05	0.00124049	CG4409	59.3851	-3.14042	0.915411	-3.43061	0.000602235	0.00362158	0
UQCR-6.4	FBgn0034245	1346.19	-0.547413	0.124489	-4.39727	1.1e-05	0.000452017	UQCR-6.4	1346.19	-0.474245	0.123765	-3.83182	0.000127198	0.00108634	0
CG10936	FBgn0034253	2794.14	-1.06268	0.0998956	-10.6379	1.99e-26	1.21e-23	CG10936	2794.14	-1.72734	0.100263	-17.2282	1.63e-66	1.01e-62	0
dpr13	FBgn0034286	14.9695	-5.65696	1.59746	-3.54123	0.000398264	0.00747138	dpr13	14.9695	-4.41211	1.43701	-3.07033	0.00213823	0.00987817	0
CG10910	FBgn0034289	988.458	24.9117	2.8625	8.70277	3.24e-18	1.31e-15	CG10910	988.458	22.8243	2.86271	7.97298	1.55e-15	2.4e-13	0
GstE1	FBgn0034335	548.351	1.91526	0.112618	17.0068	7.32e-65	4e-61	GstE1	548.351	1.64275	0.112325	14.625	1.94e-48	3.45e-45	0
CG5174	FBgn0034345	8581.99	-0.104634	0.0245175	-4.26772	1.97e-05	0.00072722	CG5174	8581.99	-0.0793312	0.0240495	-3.29867	0.00097144	0.00530723	0
MFS15	FBgn0034392	606.319	0.308956	0.0779757	3.96221	7.43e-05	0.00208252	MFS15	606.319	0.357077	0.0759611	4.70079	2.59e-06	4.66e-05	0
cer	FBgn0034443	1376.9	0.588214	0.194502	3.02421	0.00249287	0.0291288	cer	1376.9	-0.612472	0.195296	-3.13612	0.00171201	0.0082755	0
CG9143	FBgn0034496	1423.92	0.174806	0.0512937	3.40793	0.000654571	0.0109465	CG9143	1423.92	0.267227	0.0498266	5.36314	8.18e-08	2.6e-06	0
MED8	FBgn0034503	800.494	-0.218077	0.0765005	-2.85067	0.00436276	0.0433777	MED8	800.494	-0.243698	0.0750184	-3.2485	0.00116015	0.00605519	0
CG3216	FBgn0034568	29.55	-1.28349	0.402269	-3.19062	0.00141966	0.019169	CG3216	29.55	-2.15344	0.416315	-5.17262	2.31e-07	6.23e-06	0
Rbpn-5	FBgn0034585	1516.33	0.166706	0.0495703	3.36301	0.000770974	0.0120978	Rbpn-5	1516.33	0.178673	0.0483632	3.6944	0.000220406	0.00166484	0
ND-B12	FBgn0034645	1492.5	-0.370255	0.0546502	-6.775	1.24e-11	2.31e-09	ND-B12	1492.5	-0.443752	0.0536706	-8.26807	1.36e-16	2.56e-14	0
NC2alpha	FBgn0034650	746.138	-0.211391	0.0641583	-3.29484	0.000984774	0.0144376	NC2alpha	746.138	-0.167657	0.0619373	-2.70688	0.00679188	0.0247626	0
eIF3k	FBgn0034654	4570.53	-0.276587	0.0441414	-6.26594	3.71e-10	5.55e-08	eIF3k	4570.53	-0.202072	0.0435703	-4.63783	3.52e-06	5.97e-05	0
LBR	FBgn0034657	4378.68	0.271236	0.0340304	7.97039	1.58e-15	5.41e-13	LBR	4378.68	0.201162	0.0335559	5.99484	2.04e-09	9.73e-08	0
CG4554	FBgn0034734	2325.45	0.22096	0.0597445	3.69841	0.000216951	0.00486229	CG4554	2325.45	0.2133	0.0591379	3.60683	0.000309959	0.00214672	0
CG3732	FBgn0034750	2355.87	-0.140855	0.0366458	-3.84368	0.000121201	0.00311169	CG3732	2355.87	-0.195513	0.0357013	-5.47636	4.34e-08	1.48e-06	0
CG13532	FBgn0034788	40.0982	-4.06076	1.19076	-3.41023	0.000649091	0.0108882	CG13532	40.0982	-3.98283	1.17984	-3.37575	0.000736156	0.00424007	0
PIP5K59B	FBgn0034789	225.679	-1.555	0.422934	-3.67669	0.000236278	0.00512732	PIP5K59B	225.679	-1.67206	0.421892	-3.96325	7.39e-05	0.000705186	0
yellow-d2	FBgn0034856	209.35	0.887199	0.272741	3.2529	0.00114233	0.0162678	yellow-d2	209.35	-1.12149	0.280644	-3.99612	6.44e-05	0.000632854	0
eIF2Bdelta	FBgn0034858	2224.93	-0.210039	0.0426685	-4.92258	8.54e-07	5.58e-05	eIF2Bdelta	2224.93	-0.396101	0.0421218	-9.40369	5.27e-21	1.98e-18	0
CG3520	FBgn0034859	1444.17	-0.420721	0.0597165	-7.0453	1.85e-12	3.97e-10	CG3520	1444.17	-0.367357	0.0584368	-6.28639	3.25e-10	1.9e-08	0
Orcokinin	FBgn0034935	18.2399	-5.33965	1.175	-4.54438	5.51e-06	0.000258622	Orcokinin	18.2399	-4.70797	1.05905	-4.44547	8.77e-06	0.000125612	0
CG3257	FBgn0034978	41.711	-3.76794	1.16226	-3.2419	0.00118735	0.0167346	CG3257	41.711	-3.24632	1.14692	-2.83047	0.00464793	0.018271	0
CG13579	FBgn0035010	8.11851	-7.19639	1.74984	-4.11261	3.91e-05	0.00125845	CG13579	8.11851	-4.09088	1.41851	-2.88393	0.00392746	0.0159487	0
CG13587	FBgn0035031	120.462	-0.784712	0.186614	-4.20499	2.61e-05	0.000918201	CG13587	120.462	-0.64858	0.180254	-3.59814	0.000320499	0.00220496	0
thoc7	FBgn0035110	1282.68	-0.194896	0.0542526	-3.59238	0.000327673	0.00655166	thoc7	1282.68	-0.21184	0.0529236	-4.00275	6.26e-05	0.000620013	0
wac	FBgn0035120	1051.68	-0.184061	0.0545279	-3.37554	0.000736706	0.0117454	wac	1051.68	-0.262853	0.0531837	-4.94235	7.72e-07	1.75e-05	0
Trh	FBgn0035187	22.6072	-1.51559	0.424644	-3.56908	0.00035824	0.00692238	Trh	22.6072	-1.1386	0.399562	-2.84963	0.004377	0.0173987	0
sturkopf	FBgn0035206	1571.42	-0.741644	0.0896312	-8.27439	1.29e-16	4.71e-14	sturkopf	1571.42	-0.654497	0.0886935	-7.37932	1.59e-13	1.83e-11	0
Herc4	FBgn0035207	3891.59	-0.567034	0.0452085	-12.5426	4.36e-36	5.96e-33	Herc4	3891.59	-0.347304	0.0443115	-7.83778	4.59e-15	6.7e-13	0
CG13926	FBgn0035243	552.168	-0.403861	0.0726056	-5.56239	2.66e-08	2.83e-06	CG13926	552.168	-0.473676	0.0704876	-6.71999	1.82e-11	1.4e-09	0
CG7970	FBgn0035252	2516.79	0.223698	0.0460597	4.85669	1.19e-06	7.38e-05	CG7970	2516.79	0.118921	0.0455033	2.61346	0.00896302	0.0306958	0
CG2021	FBgn0035271	404.851	-0.234047	0.083201	-2.81303	0.00490765	0.0465928	CG2021	404.851	-0.206194	0.0802319	-2.56997	0.0101707	0.0339931	0
Mfap1	FBgn0035294	1189.41	-0.239494	0.0704553	-3.39924	0.000675732	0.0112144	Mfap1	1189.41	-0.258841	0.0693619	-3.73175	0.000190155	0.00148699	0
Cnb	FBgn0035295	1145.99	-0.19937	0.0512487	-3.89025	0.00010014	0.00270428	Cnb	1145.99	-0.208508	0.0496537	-4.19925	2.68e-05	0.000313732	0
CG14964	FBgn0035410	52.8922	0.967823	0.298882	3.23814	0.00120311	0.0168482	CG14964	52.8922	1.14228	0.292301	3.9079	9.31e-05	0.000844509	0
CG14957	FBgn0035412	94.3441	-1.69549	0.533596	-3.17748	0.00148559	0.0197245	CG14957	94.3441	-3.97618	0.57013	-6.97417	3.08e-12	2.73e-10	0
Drsl5	FBgn0035434	180.595	3.83742	0.799346	4.8007	1.58e-06	9.3e-05	Drsl5	180.595	-4.76678	1.06949	-4.45707	8.31e-06	0.000120538	0
CG14989	FBgn0035495	105.971	-8.08565	1.83905	-4.39665	1.1e-05	0.000452017	CG14989	105.971	-6.86097	1.74228	-3.93793	8.22e-05	0.000762855	0
Fit1	FBgn0035498	2229.08	0.180491	0.0437968	4.12111	3.77e-05	0.001228	Fit1	2229.08	0.154725	0.0429775	3.60014	0.000318049	0.00219054	0
Teh2	FBgn0035505	19.2916	-3.54311	1.11031	-3.19109	0.00141735	0.0191614	Teh2	19.2916	-2.56562	1.06725	-2.40395	0.016219	0.0490758	0
Cpr64Aa	FBgn0035510	958.93	0.728258	0.214701	3.39197	0.000693912	0.0114297	Cpr64Aa	958.93	0.797587	0.214279	3.7222	0.000197497	0.00152047	0
CG15011	FBgn0035518	1132.66	0.225513	0.0770382	2.92729	0.00341926	0.0366273	CG15011	1132.66	-0.276799	0.0774031	-3.57608	0.00034879	0.0023565	0
VhaM9.7-a	FBgn0035521	11.7205	-4.54591	1.59307	-2.85355	0.00432337	0.0431036	VhaM9.7-a	11.7205	-5.21129	1.62191	-3.21306	0.00131328	0.0066755	0
Ctl1	FBgn0035523	3667.05	0.252887	0.0534588	4.73051	2.24e-06	0.000123084	Ctl1	3667.05	0.165641	0.0531145	3.11856	0.00181738	0.0086601	0
DopEcR	FBgn0035538	16.2287	-3.82337	1.30923	-2.92031	0.00349678	0.0371304	DopEcR	16.2287	-3.24998	1.26983	-2.55938	0.0104859	0.0348628	0
CG10674	FBgn0035592	632.466	-0.254485	0.0718003	-3.54434	0.000393596	0.00740922	CG10674	632.466	-0.42371	0.0706052	-6.00112	1.96e-09	9.47e-08	0
kri	FBgn0035639	1468.72	-0.168745	0.0602896	-2.7989	0.00512773	0.0480566	kri	1468.72	-0.272789	0.0594981	-4.58484	4.54e-06	7.4e-05	0
mad2	FBgn0035640	1263.26	-0.224096	0.0729131	-3.07347	0.00211584	0.0258558	mad2	1263.26	-0.201342	0.0718366	-2.80278	0.00506642	0.0195119	0
CG6610	FBgn0035675	759.297	-0.365841	0.0794959	-4.60201	4.18e-06	0.000204303	CG6610	759.297	-0.339459	0.0777481	-4.36614	1.26e-05	0.000170139	0
fmt	FBgn0035688	4431.36	0.173777	0.0346758	5.01149	5.4e-07	3.81e-05	fmt	4431.36	0.171716	0.0341193	5.03281	4.83e-07	1.16e-05	1
SP1173	FBgn0035710	4452.85	0.482548	0.143321	3.36692	0.000760136	0.0120403	SP1173	4452.85	0.774513	0.14311	5.41199	6.23e-08	2.04e-06	0
tow	FBgn0035719	91.483	-1.384	0.478911	-2.88989	0.00385372	0.0396502	tow	91.483	-1.30413	0.475518	-2.74255	0.00609649	0.022653	0
CG9948	FBgn0035721	582.924	-0.198828	0.065873	-3.01835	0.00254152	0.0295395	CG9948	582.924	-0.156465	0.0630992	-2.47967	0.0131503	0.0418611	0
Cpr65Ec	FBgn0035737	493.878	0.654972	0.147843	4.43017	9.42e-06	0.00039608	Cpr65Ec	493.878	-0.737498	0.151913	-4.85473	1.21e-06	2.5e-05	0
MED4	FBgn0035754	482.424	-0.29726	0.0851183	-3.49232	0.000478847	0.00867078	MED4	482.424	-0.360095	0.0831028	-4.33312	1.47e-05	0.000191554	0
CG8607	FBgn0035760	316.749	-0.403799	0.130803	-3.08707	0.00202141	0.0249246	CG8607	316.749	-0.448897	0.128717	-3.48747	0.000487613	0.00305508	0
CTCF	FBgn0035769	2082.46	-0.512996	0.0570371	-8.99407	2.38e-19	1.04e-16	CTCF	2082.46	-0.304289	0.055741	-5.45899	4.79e-08	1.62e-06	0
pst	FBgn0035770	2379.96	-1.28398	0.184874	-6.94517	3.78e-12	7.8e-10	pst	2379.96	-0.47327	0.184002	-2.5721	0.0101085	0.0338347	0
Sec63	FBgn0035771	6433.33	-0.228874	0.042845	-5.34191	9.2e-08	8.05e-06	Sec63	6433.33	-0.297275	0.04256	-6.98485	2.85e-12	2.55e-10	0
CG7492	FBgn0035807	1686.17	-0.14107	0.0426717	-3.30594	0.000946591	0.0139841	CG7492	1686.17	-0.151004	0.0413967	-3.64773	0.000264571	0.0019002	0
CG8038	FBgn0035831	617.421	-0.37272	0.090755	-4.10688	4.01e-05	0.00127875	CG8038	617.421	-0.425096	0.0892194	-4.76461	1.89e-06	3.62e-05	0
BI-1	FBgn0035871	2902.26	-0.299354	0.0669379	-4.47212	7.74e-06	0.000340179	BI-1	2902.26	-0.350029	0.0664934	-5.26412	1.41e-07	4.08e-06	0
Culd	FBgn0035880	307.014	-0.430188	0.11758	-3.65868	0.000253516	0.00542604	Culd	307.014	-0.592098	0.115825	-5.11201	3.19e-07	8.2e-06	0
CG6765	FBgn0035903	243.799	-0.545048	0.193096	-2.82268	0.00476241	0.0457702	CG6765	243.799	-0.510115	0.190692	-2.67508	0.00747112	0.0266522	0
CG5644	FBgn0035948	35.8532	-1.14864	0.381093	-3.01405	0.00257782	0.029803	CG5644	35.8532	-1.26336	0.374449	-3.37392	0.000741067	0.00426063	0
PGRP-LC	FBgn0035976	826.221	-0.390565	0.08103	-4.82	1.44e-06	8.67e-05	PGRP-LC	826.221	-0.975324	0.0819071	-11.9077	1.08e-32	8.38e-30	0
Cpr67B	FBgn0035985	146.806	1.80029	0.558415	3.22393	0.00126444	0.0175276	Cpr67B	146.806	1.6442	0.557982	2.94669	0.00321198	0.0136738	0
CG3335	FBgn0036018	1095.9	0.238713	0.058059	4.11155	3.93e-05	0.0012605	CG3335	1095.9	0.363032	0.0562797	6.4505	1.11e-10	7.29e-09	0
CG6767	FBgn0036030	10597.8	0.213412	0.0627054	3.40341	0.000665508	0.0110786	CG6767	10597.8	0.39631	0.062524	6.33853	2.32e-10	1.41e-08	0
Blos2	FBgn0036118	285.366	-0.40602	0.112235	-3.61759	0.000297361	0.00611322	Blos2	285.366	-0.410084	0.109172	-3.7563	0.000172447	0.00137537	0
CG6310	FBgn0036121	825.365	-0.457093	0.0858548	-5.32402	1.02e-07	8.74e-06	CG6310	825.365	-0.249866	0.0836359	-2.98754	0.00281234	0.0123274	0
CG7839	FBgn0036124	2396.93	0.194333	0.0444987	4.36717	1.26e-05	0.0005024	CG7839	2396.93	0.158089	0.043755	3.61305	0.000302621	0.00210765	0
CG6163	FBgn0036155	1946.8	0.236738	0.0577637	4.09839	4.16e-05	0.00131508	CG6163	1946.8	0.202128	0.0570694	3.54178	0.00039743	0.00261819	0
Sugb	FBgn0036191	1522.67	0.369998	0.0490154	7.5486	4.4e-14	1.17e-11	Sugb	1522.67	0.212	0.0483615	4.38364	1.17e-05	0.000159092	0
Dph1	FBgn0036194	1659.59	-0.431729	0.0971297	-4.44487	8.79e-06	0.000377202	Dph1	1659.59	-0.531129	0.0966627	-5.49466	3.91e-08	1.36e-06	0
CG6024	FBgn0036202	97.987	-4.02578	0.962443	-4.18288	2.88e-05	0.000996434	CG6024	97.987	-4.65267	0.966065	-4.8161	1.46e-06	2.92e-05	0
Atg12	FBgn0036255	270.728	-0.454381	0.14806	-3.0689	0.00214851	0.0261382	Atg12	270.728	-0.354952	0.144721	-2.45266	0.0141804	0.0442998	0
Ncc69	FBgn0036279	5275.65	0.291769	0.0464797	6.27736	3.44e-10	5.23e-08	Ncc69	5275.65	-0.18008	0.0465701	-3.86686	0.000110245	0.000971623	0
nst	FBgn0036298	2385.49	-0.154387	0.0427092	-3.61485	0.000300527	0.00614368	nst	2385.49	-0.426732	0.042438	-10.0554	8.7e-24	4e-21	0
CG10973	FBgn0036306	849.328	-0.224516	0.0604741	-3.7126	0.000205137	0.00467413	CG10973	849.328	-0.32304	0.0590087	-5.47444	4.39e-08	1.49e-06	0
Cul6	FBgn0036332	447.493	0.835232	0.0914081	9.1374	6.4e-20	3.04e-17	Cul6	447.493	0.438315	0.0915495	4.78774	1.69e-06	3.31e-05	0
ste14	FBgn0036336	489.832	0.271634	0.0855271	3.17599	0.00149325	0.0197245	ste14	489.832	0.235121	0.0837012	2.80906	0.00496867	0.0192395	0
CG17364	FBgn0036391	10.1109	-3.33631	0.774874	-4.30561	1.67e-05	0.00062803	CG17364	10.1109	-2.71545	0.686703	-3.95434	7.67e-05	0.000726964	0
Reck	FBgn0036463	1524.87	-0.316134	0.0642293	-4.92196	8.57e-07	5.58e-05	Reck	1524.87	-0.79036	0.0645122	-12.2513	1.65e-34	1.58e-31	0
Msh6	FBgn0036486	2251.02	0.599785	0.0764727	7.84311	4.4e-15	1.41e-12	Msh6	2251.02	0.736317	0.0758595	9.70632	2.83e-22	1.14e-19	0
Toll-6	FBgn0036494	27.0373	-6.47451	1.65909	-3.90245	9.52e-05	0.00257789	Toll-6	27.0373	-6.91246	1.66749	-4.14544	3.39e-05	0.000382538	0
CG7841	FBgn0036502	403.332	0.454321	0.135873	3.34371	0.000826658	0.0126097	CG7841	403.332	0.548418	0.133967	4.09369	4.25e-05	0.000455292	0
sff	FBgn0036544	74.7854	-2.75811	0.83657	-3.29693	0.000977484	0.0143693	sff	74.7854	-3.18755	0.837069	-3.80799	0.000140102	0.00116686	0
IleRS-m	FBgn0036569	920.962	-0.235577	0.076081	-3.0964	0.00195886	0.0243455	IleRS-m	920.962	0.320591	0.0727577	4.40628	1.05e-05	0.000146072	0
elg1	FBgn0036574	1475.61	0.190228	0.053502	3.55552	0.000377226	0.00719826	elg1	1475.61	0.202235	0.0523757	3.86124	0.000112815	0.000988663	0
CG5151	FBgn0036576	2390.28	0.302363	0.0717192	4.21593	2.49e-05	0.000889085	CG5151	2390.28	0.574642	0.0709407	8.10031	5.48e-16	9.2e-14	0
CG5027	FBgn0036579	810.863	-0.230237	0.0721141	-3.19268	0.00140959	0.0191521	CG5027	810.863	-0.318995	0.0708577	-4.5019	6.73e-06	0.000101618	0
nxf2	FBgn0036640	856.636	0.248693	0.0703918	3.53298	0.000410907	0.0076691	nxf2	856.636	0.291281	0.0688069	4.2333	2.3e-05	0.000276562	0
CG13032	FBgn0036652	79.1463	2.38974	0.840113	2.84454	0.00444756	0.0440207	CG13032	79.1463	2.16965	0.839771	2.58362	0.00977708	0.0329386	0
kud	FBgn0036667	1537	-0.420502	0.110054	-3.82088	0.000132974	0.00331284	kud	1537	-0.461155	0.109516	-4.21086	2.54e-05	0.000301735	0
Zcchc7	FBgn0036668	3046.61	0.119212	0.0421948	2.82527	0.0047241	0.0457234	Zcchc7	3046.61	0.24282	0.0413112	5.87783	4.16e-09	1.81e-07	0
CG13023	FBgn0036677	917.545	-0.975264	0.204116	-4.77798	1.77e-06	0.000100338	CG13023	917.545	-0.992341	0.203473	-4.87702	1.08e-06	2.3e-05	0
CG6664	FBgn0036685	4099.84	-0.120102	0.0286939	-4.18564	2.84e-05	0.000990471	CG6664	4099.84	-0.195994	0.0280427	-6.98914	2.77e-12	2.49e-10	0
CG18265	FBgn0036725	11.3901	-3.87196	1.08269	-3.57622	0.000348595	0.00676466	CG18265	11.3901	-3.84773	1.04835	-3.67025	0.000242309	0.00178364	0
Prestin	FBgn0036770	456.762	0.530345	0.162294	3.2678	0.00108386	0.0155363	Prestin	456.762	0.561549	0.161128	3.4851	0.000491945	0.00307912	0
AstC-R2	FBgn0036789	26.131	-2.16616	0.536744	-4.03574	5.44e-05	0.00164446	AstC-R2	26.131	-2.51946	0.535734	-4.70282	2.57e-06	4.64e-05	0
Mkp3	FBgn0036844	2054.81	-0.17632	0.0563937	-3.12658	0.0017685	0.0224126	Mkp3	2054.81	-0.179329	0.055567	-3.22725	0.00124985	0.00643209	0
CG9368	FBgn0036890	27.3842	-4.48759	1.61353	-2.78123	0.00541536	0.0499391	CG9368	27.3842	-6.44246	1.71559	-3.75523	0.00017318	0.00138032	0
Pfdn6	FBgn0036918	2095.61	-0.1453	0.0451887	-3.21541	0.00130258	0.0179014	Pfdn6	2095.61	-0.260943	0.0444697	-5.86787	4.41e-09	1.91e-07	0
CG17732	FBgn0036923	16.9375	-6.39864	1.16319	-5.50096	3.78e-08	3.79e-06	CG17732	16.9375	-4.63103	0.74649	-6.20374	5.51e-10	2.99e-08	0
Gabat	FBgn0036927	116.166	-2.25776	0.618995	-3.64745	0.000264852	0.00559206	Gabat	116.166	-2.46521	0.617811	-3.99024	6.6e-05	0.00064491	0
CG14186	FBgn0036935	33.572	-2.82201	0.796389	-3.54351	0.000394832	0.00741972	CG14186	33.572	-3.65827	0.824882	-4.4349	9.21e-06	0.000130578	0
CG6933	FBgn0036952	1503.54	11.2893	2.35901	4.78562	1.7e-06	9.81e-05	CG6933	1503.54	10.125	2.35914	4.29182	1.77e-05	0.000223641	0
CG13813	FBgn0036956	46.4157	-1.02566	0.348446	-2.94352	0.00324507	0.0352811	CG13813	46.4157	-0.859528	0.337451	-2.54712	0.0108616	0.0358625	0
CG5618	FBgn0036975	1073.85	-0.899641	0.113202	-7.94722	1.91e-15	6.32e-13	CG5618	1073.85	-1.65694	0.114218	-14.5068	1.1e-47	1.7e-44	0
CG13248	FBgn0036984	35.5905	-1.52892	0.438091	-3.48996	0.000483084	0.00871864	CG13248	35.5905	-1.22368	0.423213	-2.8914	0.00383526	0.0156567	0
cmpy	FBgn0037015	46.6457	-1.83942	0.608065	-3.02503	0.00248606	0.0291167	cmpy	46.6457	-1.59532	0.59968	-2.66029	0.00780726	0.0275663	0
CG11399	FBgn0037021	2614.47	0.202056	0.056877	3.55251	0.000381579	0.0072328	CG11399	2614.47	0.390047	0.056034	6.96089	3.38e-12	2.94e-10	0
barc	FBgn0037081	10025.4	0.145324	0.0502386	2.89267	0.00381983	0.0394499	barc	10025.4	0.332974	0.0499843	6.66157	2.71e-11	2.01e-09	0
Syx6	FBgn0037084	384.358	-0.262355	0.0925968	-2.8333	0.00460698	0.0448678	Syx6	384.358	-0.264261	0.0898633	-2.9407	0.00327468	0.0138978	0
Cdk12	FBgn0037093	3804.54	0.126356	0.0345905	3.65291	0.000259284	0.00551711	Cdk12	3804.54	0.154642	0.0338631	4.56666	4.96e-06	7.97e-05	0
CG7166	FBgn0037107	70.2195	-5.17647	0.665896	-7.7737	7.62e-15	2.32e-12	CG7166	70.2195	-4.32892	0.616087	-7.02648	2.12e-12	1.95e-10	0
CG7369	FBgn0037188	2659.86	0.116348	0.0413994	2.81038	0.00494825	0.0468157	CG7369	2659.86	0.273992	0.0402784	6.80245	1.03e-11	8.19e-10	0
CG11137	FBgn0037199	1913.53	-0.249769	0.0608886	-4.10206	4.09e-05	0.0013019	CG11137	1913.53	-0.344908	0.0602594	-5.72373	1.04e-08	4.19e-07	0
CG14642	FBgn0037222	117.748	-0.690659	0.20993	-3.28995	0.00100204	0.0146125	CG14642	117.748	-0.560777	0.203918	-2.75001	0.00595941	0.0222631	0
CG9766	FBgn0037229	47.9857	-1.38048	0.370205	-3.72896	0.00019227	0.0044364	CG9766	47.9857	-0.888691	0.35574	-2.49815	0.0124844	0.040122	0
CG1090	FBgn0037238	19.0745	-2.25056	0.799669	-2.81436	0.00488745	0.0464817	CG1090	19.0745	-2.2106	0.787945	-2.80552	0.00502353	0.0194035	0
srl	FBgn0037248	4475.19	0.158029	0.0440978	3.58361	0.000338875	0.00667797	srl	4475.19	0.350545	0.0434523	8.06735	7.18e-16	1.17e-13	0
CRAT	FBgn0037440	1696.13	0.171255	0.0551871	3.10317	0.00191458	0.0238766	CRAT	1696.13	0.20696	0.0541531	3.82175	0.000132509	0.00111862	0
Fer1	FBgn0037475	10.6507	-7.5142	1.8939	-3.96759	7.26e-05	0.0020413	Fer1	10.6507	-3.74467	1.55329	-2.4108	0.0159175	0.0483641	0
CG2993	FBgn0037521	54.0421	-5.64904	1.2286	-4.59795	4.27e-06	0.000207397	CG2993	54.0421	-5.63704	1.21006	-4.65847	3.19e-06	5.5e-05	0
CG7800	FBgn0037552	558.373	0.245218	0.0868361	2.82392	0.00474407	0.045747	CG7800	558.373	0.533542	0.083676	6.37629	1.81e-10	1.13e-08	0
CG9630	FBgn0037561	765.801	0.21402	0.065023	3.29146	0.000996693	0.0145928	CG9630	765.801	0.174432	0.0634614	2.74863	0.00598451	0.0223304	0
CG8861	FBgn0037676	34.3833	-1.39249	0.38832	-3.58593	0.000335884	0.00663099	CG8861	34.3833	-1.5204	0.381949	-3.98064	6.87e-05	0.00066342	0
GstZ2	FBgn0037697	253.878	-2.81159	0.835454	-3.36535	0.000764479	0.0120799	GstZ2	253.878	-2.97919	0.834811	-3.5687	0.00035875	0.002412	0
CG9386	FBgn0037708	591.15	-0.267726	0.0926373	-2.89005	0.00385182	0.0396502	CG9386	591.15	-0.366498	0.0912481	-4.0165	5.91e-05	0.000592024	0
bocks	FBgn0037719	826.277	-0.182857	0.0573329	-3.18939	0.00142572	0.0192033	bocks	826.277	-0.21544	0.0554523	-3.88515	0.000102268	0.000912558	0
side-VII	FBgn0037736	47.5686	-4.09043	1.07494	-3.80526	0.000141653	0.00345816	side-VII	47.5686	-4.86433	1.08671	-4.4762	7.6e-06	0.000111928	0
CG8478	FBgn0037746	2634.07	0.132088	0.0434933	3.03697	0.00238971	0.0283166	CG8478	2634.07	0.240177	0.0425223	5.64825	1.62e-08	6.19e-07	0
sle	FBgn0037810	7974.72	0.130357	0.0454933	2.86541	0.00416467	0.0419456	sle	7974.72	0.158623	0.0452365	3.50653	0.000453984	0.0028881	0
Cap-H2	FBgn0037831	2403.51	0.648537	0.0604846	10.7223	8e-27	5.47e-24	Cap-H2	2403.51	0.300363	0.0604401	4.9696	6.71e-07	1.55e-05	0
Tsp86D	FBgn0037848	804.096	-0.171223	0.0603554	-2.83691	0.00455523	0.0445622	Tsp86D	804.096	-0.215165	0.0586382	-3.66937	0.000243145	0.00178873	0
CG4596	FBgn0037849	23.7582	-4.09039	1.18562	-3.45001	0.000560563	0.00968543	CG4596	23.7582	-4.75446	1.20123	-3.95798	7.56e-05	0.00071811	0
Ranbp9	FBgn0037894	3877.05	0.133329	0.0337281	3.95306	7.72e-05	0.0021473	Ranbp9	3877.05	0.134565	0.0330563	4.0708	4.69e-05	0.000493066	0
CG5281	FBgn0037902	261.382	1.00334	0.133499	7.51568	5.66e-14	1.44e-11	CG5281	261.382	0.534944	0.134089	3.98947	6.62e-05	0.000645977	0
mthl5	FBgn0037960	2065.72	-0.231966	0.0719689	-3.22315	0.0012679	0.0175532	mthl5	2065.72	-0.302629	0.0714186	-4.23739	2.26e-05	0.000272629	0
beat-Vb	FBgn0038092	927.978	-0.614966	0.206808	-2.97361	0.0029432	0.0326671	beat-Vb	927.978	-0.499054	0.206056	-2.42193	0.0154383	0.0473021	0
Droj2	FBgn0038145	12255.2	-0.178412	0.0527961	-3.37927	0.000726789	0.0116443	Droj2	12255.2	-0.520027	0.05278	-9.85274	6.67e-23	2.76e-20	0
CG9799	FBgn0038146	2098.18	0.165902	0.0466546	3.55596	0.000376603	0.00719826	CG9799	2098.18	0.140938	0.0458061	3.07685	0.00209203	0.00971274	0
Task6	FBgn0038165	64.4032	-3.92364	0.840659	-4.66734	3.05e-06	0.000156672	Task6	64.4032	-3.08575	0.820625	-3.76024	0.00016975	0.00136085	0
CG14853	FBgn0038246	15.4462	-7.08904	1.78378	-3.97416	7.06e-05	0.00201162	CG14853	15.4462	-4.25841	1.41575	-3.00789	0.00263067	0.0116963	0
Rrp6	FBgn0038269	1937.44	0.2113	0.071654	2.94889	0.00318916	0.034845	Rrp6	1937.44	0.303739	0.0708785	4.28534	1.82e-05	0.000229791	0
Sdr	FBgn0038279	1216.29	0.317573	0.0940698	3.37593	0.000735675	0.0117454	Sdr	1216.29	0.281696	0.0933844	3.01652	0.00255695	0.0114464	0
CG6912	FBgn0038290	456.41	1.66439	0.193196	8.61505	6.99e-18	2.73e-15	CG6912	456.41	1.39171	0.19296	7.21241	5.5e-13	5.6e-11	0
CG3984	FBgn0038291	595.296	1.36903	0.41705	3.28264	0.00102839	0.0149568	CG3984	595.296	1.79722	0.416439	4.31568	1.59e-05	0.000204541	0
AOX3	FBgn0038349	1001.41	0.523028	0.186436	2.8054	0.00502535	0.0472997	AOX3	1001.41	0.830029	0.185708	4.46953	7.84e-06	0.000115066	0
Acyp2	FBgn0038363	562.061	-0.342927	0.0935723	-3.66483	0.0002475	0.00532856	Acyp2	562.061	-0.284941	0.091485	-3.11462	0.00184182	0.00874301	0
Hmt-1	FBgn0038376	1283.36	0.150283	0.0506037	2.9698	0.00297989	0.032887	Hmt-1	1283.36	0.155598	0.0491956	3.16285	0.00156232	0.0076797	0
CG5516	FBgn0038389	800.839	-0.200218	0.0665757	-3.00737	0.00263517	0.030274	CG5516	800.839	-0.233772	0.0649435	-3.59963	0.000318675	0.00219363	0
Fer2	FBgn0038402	32.7741	-1.98729	0.66222	-3.00095	0.00269136	0.0306913	Fer2	32.7741	-1.85034	0.651889	-2.83842	0.00453376	0.0179015	0
CG14879	FBgn0038419	118.072	0.611052	0.183765	3.32518	0.000883626	0.0132025	CG14879	118.072	0.659359	0.17991	3.66494	0.000247398	0.00180886	0
beat-IIa	FBgn0038498	55.9673	-2.49784	0.826591	-3.02185	0.00251232	0.0292935	beat-IIa	55.9673	-2.90043	0.826908	-3.50756	0.000452237	0.00287846	0
Brf	FBgn0038499	4685.69	0.148489	0.0330533	4.49241	7.04e-06	0.000314363	Brf	4685.69	0.145822	0.03248	4.48959	7.14e-06	0.000106	0
CG7587	FBgn0038523	399.159	7.94065	2.3768	3.3409	0.000835064	0.0126843	CG7587	399.159	7.98312	2.3767	3.35891	0.000782504	0.0044574	0
CG17803	FBgn0038547	262.202	-0.842521	0.236987	-3.55514	0.000377782	0.00719826	CG17803	262.202	-0.619075	0.234415	-2.64093	0.00826777	0.0287106	0
CG14302	FBgn0038647	1533	6.68856	2.02137	3.30892	0.000936553	0.0139145	CG14302	1533	7.62614	2.02118	3.77312	0.000161219	0.0013051	0
subdued	FBgn0038721	1088.31	0.292007	0.0953387	3.06284	0.00219247	0.0265549	subdued	1088.31	0.253511	0.0946042	2.6797	0.0073689	0.0263457	0
MED25	FBgn0038760	1417.96	0.152148	0.0472334	3.22119	0.00127658	0.0176056	MED25	1417.96	0.115687	0.0460394	2.51278	0.0119785	0.0388177	0
CG17272	FBgn0038830	2736.18	-0.291527	0.0608712	-4.78924	1.67e-06	9.69e-05	CG17272	2736.18	-0.353906	0.0603479	-5.86442	4.51e-09	1.94e-07	0
KaiR1D	FBgn0038837	40.8059	-4.51963	1.03672	-4.35952	1.3e-05	0.000515061	KaiR1D	40.8059	-4.86802	1.03546	-4.70132	2.58e-06	4.66e-05	0
Ktl	FBgn0038839	19.322	-5.60981	1.73672	-3.23011	0.00123743	0.0171748	Ktl	19.322	-6.36769	1.78043	-3.57648	0.000348255	0.00235546	0
Oga	FBgn0038870	4056.87	-0.139876	0.0363674	-3.84619	0.000119967	0.00309387	Oga	4056.87	-0.230136	0.0358769	-6.41462	1.41e-10	8.99e-09	0
SIFaR	FBgn0038880	10.2844	-4.67876	1.65466	-2.82764	0.00468931	0.0455075	SIFaR	10.2844	-3.73957	1.55115	-2.41083	0.0159161	0.0483641	0
CG12499	FBgn0038968	2441.62	0.266105	0.0463916	5.73607	9.69e-09	1.18e-06	CG12499	2441.62	0.194794	0.0457715	4.25579	2.08e-05	0.000254856	0
CG7054	FBgn0038972	395.167	0.579439	0.115267	5.02694	4.98e-07	3.61e-05	CG7054	395.167	0.642326	0.113214	5.67358	1.4e-08	5.44e-07	0
Nrx-1	FBgn0038975	77.4879	-3.6461	0.922987	-3.95033	7.8e-05	0.0021664	Nrx-1	77.4879	-3.73213	0.919108	-4.0606	4.89e-05	0.000510335	0
CG5376	FBgn0038977	69.5583	-0.705365	0.235095	-3.00034	0.00269675	0.0306913	CG5376	69.5583	-0.618534	0.226996	-2.72486	0.0064328	0.0236777	0
Octbeta1R	FBgn0038980	50.6382	-1.9737	0.409795	-4.81632	1.46e-06	8.79e-05	Octbeta1R	50.6382	-1.3066	0.390105	-3.34936	0.000809999	0.00458667	0
Nup133	FBgn0039004	3207.52	0.130222	0.0391505	3.32618	0.000880447	0.013191	Nup133	3207.52	0.151841	0.0384079	3.95339	7.71e-05	0.000728244	0
CG4467	FBgn0039064	67.6487	-4.38924	0.938461	-4.67706	2.91e-06	0.000151999	CG4467	67.6487	-4.89035	0.941603	-5.19365	2.06e-07	5.64e-06	0
RpS19b	FBgn0039129	107.206	-1.54249	0.225153	-6.85085	7.34e-12	1.43e-09	RpS19b	107.206	-1.26507	0.211567	-5.97955	2.24e-09	1.05e-07	0
CG18428	FBgn0039149	528.175	-0.351708	0.07927	-4.43683	9.13e-06	0.00038851	CG18428	528.175	-0.256239	0.0763957	-3.35411	0.000796212	0.00452097	0
CG5728	FBgn0039182	3556.68	0.123573	0.0420941	2.93564	0.00332859	0.0359376	CG5728	3556.68	0.136679	0.041488	3.29441	0.000986276	0.00535471	0
Dis3	FBgn0039183	3069.31	0.132303	0.0391242	3.38162	0.000720606	0.0116243	Dis3	3069.31	0.156842	0.0383478	4.08999	4.31e-05	0.00045967	0
REPTOR	FBgn0039209	1155.63	0.382559	0.13689	2.79465	0.00519559	0.0485958	REPTOR	1155.63	0.875126	0.135784	6.44498	1.16e-10	7.52e-09	0
Rpb10	FBgn0039218	766.213	-0.294765	0.0910835	-3.23621	0.00121129	0.0169194	Rpb10	766.213	-0.40509	0.0901081	-4.49561	6.94e-06	0.000103541	0
CG11168	FBgn0039249	748.524	0.294031	0.0994174	2.95754	0.003101	0.0340519	CG11168	748.524	0.393557	0.0980356	4.01443	5.96e-05	0.000596282	0
CG11771	FBgn0039252	1874.02	0.142527	0.0415338	3.43159	0.000600061	0.0102225	CG11771	1874.02	0.173315	0.040321	4.29839	1.72e-05	0.00021823	0
CG11790	FBgn0039265	4878.26	-0.139606	0.0436101	-3.20123	0.00136844	0.0187317	CG11790	4878.26	-0.172474	0.0432001	-3.99244	6.54e-05	0.00064148	0
veli	FBgn0039269	1106.29	-0.223548	0.06692	-3.34053	0.000836186	0.0126843	veli	1106.29	-0.367758	0.0660787	-5.56546	2.61e-08	9.49e-07	0
Bili	FBgn0039282	32.4939	-2.88676	0.975789	-2.95839	0.00309254	0.0339931	Bili	32.4939	-2.3578	0.960076	-2.45585	0.0140553	0.0440576	0
CG5028	FBgn0039358	2649.03	0.160583	0.0384852	4.17259	3.01e-05	0.00103252	CG5028	2649.03	0.232918	0.0374662	6.21675	5.08e-10	2.79e-08	0
CG4960	FBgn0039371	14.032	3.29837	0.878209	3.7558	0.000172789	0.00402942	CG4960	14.032	4.1517	0.863875	4.8059	1.54e-06	3.06e-05	0
IntS12	FBgn0039459	485.293	0.711741	0.128074	5.55726	2.74e-08	2.88e-06	IntS12	485.293	0.339225	0.12805	2.64917	0.00806892	0.0282174	0
Spag1	FBgn0039463	27.4004	5.13682	1.81264	2.83388	0.00459864	0.0448491	Spag1	27.4004	8.8889	1.78394	4.98274	6.27e-07	1.46e-05	0
unc80	FBgn0039536	21.1376	-3.57457	1.13439	-3.15108	0.00162668	0.0210502	unc80	21.1376	-3.70632	1.12515	-3.29406	0.000987515	0.00535734	0
DIP-gamma	FBgn0039617	15.8076	-3.3492	0.976116	-3.43115	0.000601018	0.0102229	DIP-gamma	15.8076	-2.94796	0.940648	-3.13397	0.0017246	0.00832018	0
jus	FBgn0039647	61.6312	-3.11761	0.837831	-3.72105	0.000198394	0.00455848	jus	61.6312	-2.81845	0.829338	-3.39843	0.000677732	0.00397172	0
Brd8	FBgn0039654	1596.57	0.154813	0.0426618	3.62884	0.000284699	0.00591968	Brd8	1596.57	0.144016	0.041412	3.47764	0.000505856	0.00314558	0
ppk21	FBgn0039675	12.478	-7.83927	1.6948	-4.62547	3.74e-06	0.000185801	ppk21	12.478	-5.35071	1.41502	-3.78135	0.000155978	0.00127179	0
Obp99a	FBgn0039678	2076.58	-0.818195	0.127701	-6.40712	1.48e-10	2.42e-08	Obp99a	2076.58	-0.410675	0.126888	-3.23651	0.00121002	0.00625826	0
Gnpnat	FBgn0039690	3621.27	-0.250782	0.0496062	-5.05545	4.29e-07	3.15e-05	Gnpnat	3621.27	-0.454925	0.049344	-9.21946	2.99e-20	1e-17	0
Capa	FBgn0039722	19.622	-8.55545	2.58625	-3.30805	0.000939481	0.0139229	Capa	19.622	-7.11265	2.52402	-2.81798	0.00483261	0.0188537	0
Tace	FBgn0039734	50.3099	-3.07431	0.815319	-3.77068	0.000162802	0.00382732	Tace	50.3099	-2.92505	0.806915	-3.62498	0.000288979	0.00202972	0
ZIPIC	FBgn0039740	683.105	-0.229385	0.0641332	-3.57669	0.000347969	0.00676466	ZIPIC	683.105	-0.26358	0.0620716	-4.24638	2.17e-05	0.00026398	0
CG9743	FBgn0039756	54.3999	1.63849	0.477129	3.43406	0.000594609	0.0101613	CG9743	54.3999	1.62611	0.474949	3.42376	0.000617604	0.00368544	0
CG12071	FBgn0039808	59.5075	-3.147	0.858319	-3.66647	0.000245922	0.00530764	CG12071	59.5075	-3.30786	0.85533	-3.86735	0.000110023	0.00097036	0
CG11317	FBgn0039816	21.9047	-5.12113	1.6739	-3.05941	0.00221776	0.0268019	CG11317	21.9047	-5.81052	1.6973	-3.42338	0.000618473	0.00368886	0
nyo	FBgn0039852	3193.53	-0.23373	0.0648938	-3.60173	0.000316102	0.00636687	nyo	3193.53	-0.25575	0.0644558	-3.96783	7.25e-05	0.000694954	0
Syt7	FBgn0039900	84.6062	-2.32688	0.594691	-3.91275	9.13e-05	0.00248878	Syt7	84.6062	-1.76493	0.586643	-3.00853	0.00262517	0.011676	0
Rab21	FBgn0039966	405.285	-0.368496	0.106083	-3.47365	0.000513429	0.00910109	Rab21	405.285	-0.346288	0.103599	-3.34257	0.00083005	0.00467251	0
conu	FBgn0039994	5397.37	-0.517324	0.0872871	-5.9267	3.09e-09	4.02e-07	conu	5397.37	-0.3383	0.0869783	-3.88948	0.000100461	0.00090074	0
RpL38	FBgn0040007	20466.5	-0.375787	0.0796503	-4.71796	2.38e-06	0.000128981	RpL38	20466.5	-0.259493	0.079575	-3.26099	0.00111024	0.00587179	0
MED21	FBgn0040020	1497.46	-0.171405	0.0529224	-3.23881	0.00120031	0.0168306	MED21	1497.46	-0.15162	0.0516586	-2.93503	0.00333515	0.0140919	0
krz	FBgn0040206	3151.29	-0.165151	0.0372379	-4.43502	9.21e-06	0.000390272	krz	3151.29	-0.150784	0.0363843	-4.1442	3.41e-05	0.000384268	0
Best1	FBgn0040238	1286.82	0.198668	0.0699449	2.84035	0.00450646	0.0444745	Best1	1286.82	0.350102	0.0686376	5.10073	3.38e-07	8.63e-06	0
Aplip1	FBgn0040281	64.1344	-3.77486	0.785884	-4.80333	1.56e-06	9.23e-05	Aplip1	64.1344	-3.29923	0.771293	-4.27753	1.89e-05	0.000236086	1
POSH	FBgn0040294	2268.14	0.138416	0.0363412	3.80878	0.000139654	0.003417	POSH	2268.14	0.144318	0.0352433	4.0949	4.22e-05	0.000454094	1
Dlip3	FBgn0040465	28.266	-3.24838	0.959083	-3.38696	0.000706712	0.0115019	Dlip3	28.266	-2.53636	0.933491	-2.71707	0.00658636	0.0241409	0
Dlip2	FBgn0040466	841.826	-0.468014	0.107378	-4.35857	1.31e-05	0.000515061	Dlip2	841.826	-0.450195	0.106156	-4.24086	2.23e-05	0.000268711	0
Sf3b5	FBgn0040534	815.807	-0.337478	0.0742941	-4.54246	5.56e-06	0.000259872	Sf3b5	815.807	-0.284171	0.0724409	-3.9228	8.75e-05	0.000803923	0
COX7C	FBgn0040773	3771.5	-0.240051	0.0573896	-4.18283	2.88e-05	0.000996434	COX7C	3771.5	-0.151878	0.0568569	-2.67124	0.00755715	0.0268896	0
CG17977	FBgn0040778	659.633	-0.202054	0.0674401	-2.99605	0.00273506	0.0310949	CG17977	659.633	-0.181845	0.065162	-2.79066	0.00526005	0.0201106	0
CG13064	FBgn0040796	101.719	-1.04907	0.309099	-3.39395	0.000688915	0.0113645	CG13064	101.719	-1.01771	0.304208	-3.34542	0.000821578	0.00463954	0
CG15212	FBgn0040842	245.276	-0.78628	0.203186	-3.86976	0.000108942	0.00287108	CG15212	245.276	-0.953292	0.201918	-4.72117	2.34e-06	4.31e-05	0
ksh	FBgn0040890	896.809	-0.241173	0.0717634	-3.36067	0.000777528	0.0121692	ksh	896.809	-0.368207	0.070761	-5.20352	1.96e-07	5.41e-06	0
robo3	FBgn0041097	74.7615	-5.82024	2.00179	-2.90751	0.00364314	0.0381292	robo3	74.7615	-6.13503	2.00011	-3.06734	0.0021597	0.00995516	0
Socs36E	FBgn0041184	2780.51	0.269193	0.070391	3.82425	0.000131169	0.00329037	Socs36E	2780.51	0.388193	0.069837	5.55856	2.72e-08	9.79e-07	0
Atx2	FBgn0041188	6238.39	0.189966	0.04601	4.1288	3.65e-05	0.00120216	Atx2	6238.39	0.142806	0.0457427	3.12195	0.00179656	0.00857735	0
eIF2D	FBgn0041588	1055.38	0.257569	0.0530988	4.85075	1.23e-06	7.51e-05	eIF2D	1055.38	0.261033	0.0515763	5.0611	4.17e-07	1.03e-05	0
cpx	FBgn0041605	203.975	-4.11672	0.99658	-4.13085	3.61e-05	0.00120216	cpx	203.975	-3.49605	0.991623	-3.52558	0.000422555	0.00273581	0
Ku80	FBgn0041627	841.953	0.40114	0.0747521	5.36628	8.04e-08	7.27e-06	Ku80	841.953	0.468255	0.0731537	6.40098	1.54e-10	9.73e-09	0
CG3253	FBgn0041706	160.208	-0.906494	0.167851	-5.40059	6.64e-08	6.05e-06	CG3253	160.208	-0.768661	0.162433	-4.73217	2.22e-06	4.11e-05	0
7B2	FBgn0041707	50.2982	-3.05626	0.768785	-3.97544	7.02e-05	0.00201162	7B2	50.2982	-2.44171	0.753928	-3.23866	0.00120094	0.00622321	0
rho-5	FBgn0041723	85.1995	-2.12755	0.746219	-2.85111	0.00435673	0.0433572	rho-5	85.1995	-2.13753	0.74373	-2.87406	0.00405228	0.0163434	0
Apl	FBgn0042178	2077.45	0.17122	0.0448226	3.81995	0.000133481	0.00331792	Apl	2077.45	0.19554	0.0438343	4.46089	8.16e-06	0.000118684	0
NfI	FBgn0042696	47.1521	-3.66372	0.961514	-3.81036	0.000138763	0.00340455	NfI	47.1521	-3.22865	0.946841	-3.40992	0.000649809	0.00382977	0
HBS1	FBgn0042712	1382.16	0.171857	0.051378	3.34495	0.000822983	0.0126047	HBS1	1382.16	0.166644	0.0501441	3.32331	0.000889574	0.00495369	0
Chrac-16	FBgn0043001	1158.42	-0.484886	0.0621383	-7.80333	6.03e-15	1.88e-12	Chrac-16	1158.42	-0.415212	0.0605585	-6.85637	7.06e-12	5.85e-10	0
Ndf	FBgn0043456	14355.9	0.12141	0.0251048	4.83613	1.32e-06	8.04e-05	Ndf	14355.9	0.138648	0.0248499	5.57944	2.41e-08	8.84e-07	0
CG32444	FBgn0043783	42.988	1.18508	0.391676	3.02566	0.00248089	0.0291132	CG32444	42.988	2.15604	0.375913	5.73546	9.72e-09	3.92e-07	0
dome	FBgn0043903	5762.39	0.193836	0.035211	5.50499	3.69e-08	3.74e-06	dome	5762.39	0.140232	0.0348436	4.02462	5.71e-05	0.000573814	0
Proc	FBgn0045038	43.4358	-4.74804	0.958638	-4.9529	7.31e-07	4.92e-05	Proc	43.4358	-5.09212	0.957007	-5.32088	1.03e-07	3.17e-06	0
CG31142	FBgn0047114	1271.22	-0.324488	0.0703526	-4.6123	3.98e-06	0.000196192	CG31142	1271.22	-0.310552	0.0691471	-4.49117	7.08e-06	0.000105419	0
GstT1	FBgn0050000	1363.13	-0.213949	0.0592602	-3.61034	0.0003058	0.00619358	GstT1	1363.13	-0.143244	0.0578328	-2.47686	0.0132542	0.042138	0
Blos1	FBgn0050077	476.295	-0.362608	0.0878424	-4.12794	3.66e-05	0.00120216	Blos1	476.295	-0.332717	0.085124	-3.90862	9.28e-05	0.000843238	0
Rif1	FBgn0050085	2266.14	0.145617	0.0483859	3.00949	0.00261684	0.0300985	Rif1	2266.14	0.261166	0.0473774	5.51246	3.54e-08	1.24e-06	0
CG30109	FBgn0050109	300.591	-0.334706	0.106329	-3.14783	0.00164489	0.0211648	CG30109	300.591	-0.341917	0.103244	-3.31175	0.000927134	0.00511923	0
CG30158	FBgn0050158	10.8907	-4.36705	1.35834	-3.21499	0.00130447	0.0179014	CG30158	10.8907	-3.74947	1.27937	-2.93071	0.00338186	0.0142504	0
CG30172	FBgn0050172	30.7091	-3.91275	0.947816	-4.12817	3.66e-05	0.00120216	CG30172	30.7091	-4.27287	0.94703	-4.51187	6.43e-06	9.84e-05	0
CG30187	FBgn0050187	350.722	-0.778931	0.131489	-5.92393	3.14e-09	4.04e-07	CG30187	350.722	-0.561627	0.128109	-4.38398	1.17e-05	0.000159021	0
mtt	FBgn0050361	26.8427	-4.45133	1.22438	-3.63557	0.000277372	0.00580041	mtt	26.8427	-3.08467	1.16583	-2.64591	0.00814713	0.0284076	0
CG30403	FBgn0050403	538.217	0.447442	0.0903499	4.95232	7.33e-07	4.92e-05	CG30403	538.217	0.636928	0.0877783	7.25609	3.98e-13	4.19e-11	0
CG30419	FBgn0050419	20.4828	-4.46008	1.13009	-3.94666	7.93e-05	0.00218879	CG30419	20.4828	-4.03405	1.08147	-3.73014	0.000191375	0.00149199	0
CG30428	FBgn0050428	999.01	0.296839	0.0621085	4.77937	1.76e-06	0.000100169	CG30428	999.01	0.178254	0.0611299	2.91599	0.00354567	0.0147554	0
CG30431	FBgn0050431	74.2865	1.62164	0.500311	3.24127	0.00119	0.0167504	CG30431	74.2865	1.63733	0.498519	3.2844	0.00102201	0.00551078	0
ave	FBgn0050476	311.631	-0.471608	0.123774	-3.81024	0.000138834	0.00340455	ave	311.631	-0.411275	0.1206	-3.41024	0.000649054	0.00382845	0
CG30485	FBgn0050485	119.332	-2.08419	0.460574	-4.52521	6.03e-06	0.000277261	CG30485	119.332	-1.36585	0.453013	-3.01502	0.00256961	0.0114906	0
CG31038	FBgn0051038	1626.86	-0.231096	0.0622805	-3.71057	0.000206791	0.00469235	CG31038	1626.86	-0.153327	0.0611723	-2.50648	0.0121939	0.0393207	0
CG31125	FBgn0051125	716.915	-1.00963	0.0947429	-10.6565	1.63e-26	1.05e-23	CG31125	716.915	-0.856948	0.0924224	-9.27209	1.83e-20	6.3e-18	0
CG31140	FBgn0051140	386.686	-1.64929	0.452282	-3.64659	0.000265745	0.00560009	CG31140	386.686	-2.27154	0.452847	-5.01613	5.27e-07	1.25e-05	0
CG31157	FBgn0051157	49.3075	-3.70901	1.036	-3.58011	0.000343443	0.0067437	CG31157	49.3075	-3.0599	1.01917	-3.00235	0.00267901	0.0118518	0
CG31436	FBgn0051436	78.8862	-1.25822	0.238236	-5.28139	1.28e-07	1.07e-05	CG31436	78.8862	-1.45508	0.235103	-6.18911	6.05e-10	3.25e-08	0
nolo	FBgn0051619	172.959	-2.03475	0.43532	-4.67415	2.95e-06	0.000152998	nolo	172.959	-2.12706	0.433711	-4.90432	9.38e-07	2.07e-05	0
wry	FBgn0051665	44.0001	-8.752	2.00836	-4.35778	1.31e-05	0.000515061	wry	44.0001	-6.92126	1.75094	-3.95288	7.72e-05	0.000728816	0
CG31690	FBgn0051690	36.9282	-3.83192	1.07452	-3.56616	0.000362253	0.00696302	CG31690	36.9282	-3.31436	1.05504	-3.14146	0.00168106	0.00815763	0
CG31789	FBgn0051789	2371	12.2229	3.18874	3.83314	0.000126519	0.00319569	CG31789	2371	11.1692	3.18878	3.50266	0.000460642	0.00292596	0
Ada1-2	FBgn0051866	382.11	0.347519	0.0979353	3.54845	0.000387503	0.00733218	Ada1-2	382.11	0.469689	0.0950195	4.94308	7.69e-07	1.75e-05	0
gw	FBgn0051992	16113.4	0.0863448	0.0243008	3.55317	0.000380616	0.00722707	gw	16113.4	0.11826	0.0240607	4.91507	8.88e-07	1.98e-05	0
CG32023	FBgn0052023	11.8457	-6.14511	1.44163	-4.2626	2.02e-05	0.000739101	CG32023	11.8457	-4.28646	1.04946	-4.08443	4.42e-05	0.000468568	0
CG32055	FBgn0052055	71.6446	-0.899718	0.244552	-3.67905	0.000234104	0.00511222	CG32055	71.6446	-1.45278	0.248279	-5.85142	4.87e-09	2.08e-07	0
CG32069	FBgn0052069	423.128	-0.411016	0.14109	-2.91314	0.00357818	0.0376443	CG32069	423.128	-0.375568	0.139306	-2.69599	0.00701805	0.0253934	0
gogo	FBgn0052227	164.34	-1.93147	0.534945	-3.61059	0.000305504	0.00619358	gogo	164.34	-1.39745	0.53118	-2.63084	0.00851735	0.0294046	0
ND-MLRQ	FBgn0052230	5036.49	-0.282413	0.0607657	-4.64758	3.36e-06	0.000170056	ND-MLRQ	5036.49	-0.264543	0.0604318	-4.37754	1.2e-05	0.000162536	0
Mrtf	FBgn0052296	3291.54	0.158999	0.0432921	3.6727	0.000239998	0.00519774	Mrtf	3291.54	0.267153	0.0425288	6.28169	3.35e-10	1.95e-08	0
CG32302	FBgn0052302	1560.55	13.1012	2.57688	5.08412	3.69e-07	2.75e-05	CG32302	1560.55	6.78766	2.582	2.62884	0.00856758	0.0295616	0
CG32407	FBgn0052407	61.8186	-1.98579	0.577293	-3.43982	0.000582097	0.00997867	CG32407	61.8186	-2.38643	0.577577	-4.1318	3.6e-05	0.000398018	0
CG32428	FBgn0052428	1841.53	0.24042	0.0404711	5.94054	2.84e-09	3.79e-07	CG32428	1841.53	0.30177	0.0391508	7.70788	1.28e-14	1.75e-12	0
Gss2	FBgn0052495	3120.04	0.197908	0.0598425	3.30714	0.00094254	0.0139493	Gss2	3120.04	0.305341	0.0592388	5.15441	2.54e-07	6.71e-06	0
X11Lbeta	FBgn0052677	170.685	-2.24183	0.606853	-3.69419	0.00022059	0.00491363	X11Lbeta	170.685	-2.05149	0.604473	-3.39384	0.000689201	0.00402943	0
Gem4b	FBgn0052786	277.199	-0.413979	0.108238	-3.82471	0.000130927	0.00329037	Gem4b	277.199	0.322464	0.0986571	3.26854	0.00108105	0.0057517	0
CG32850	FBgn0052850	3819.03	-0.192985	0.0482586	-3.99897	6.36e-05	0.00186045	CG32850	3819.03	-0.188431	0.0477223	-3.9485	7.86e-05	0.000738164	0
CG33144	FBgn0053144	2031.69	0.187741	0.061153	3.07003	0.00214038	0.0260973	CG33144	2031.69	0.188333	0.0604814	3.1139	0.00184635	0.00876116	0
CG33169	FBgn0053169	249.884	-0.494662	0.156054	-3.16981	0.00152538	0.0200036	CG33169	249.884	-0.670837	0.154596	-4.33929	1.43e-05	0.000187043	0
CG33170	FBgn0053170	1546.3	-0.451316	0.0807421	-5.5896	2.28e-08	2.44e-06	CG33170	1546.3	-0.191947	0.0794144	-2.41702	0.015648	0.0478258	0
beat-IIIb	FBgn0053179	6.12429	-5.72904	1.75442	-3.26548	0.00109277	0.0156231	beat-IIIb	6.12429	-3.65913	1.43036	-2.55818	0.0105221	0.0349087	0
CG33225	FBgn0053225	56.9941	1.89105	0.392741	4.815	1.47e-06	8.8e-05	CG33225	56.9941	1.71958	0.391058	4.39724	1.1e-05	0.00015144	0
CG33303	FBgn0053303	7486.48	-0.108068	0.0375329	-2.87929	0.00398574	0.0405885	CG33303	7486.48	-0.174122	0.0372486	-4.67459	2.95e-06	5.14e-05	0
Nmdar2	FBgn0053513	42.4342	-3.11385	0.849305	-3.66634	0.000246043	0.00530764	Nmdar2	42.4342	-3.51562	0.849795	-4.13702	3.52e-05	0.000393098	0
CG33543	FBgn0053543	23.2459	-3.18359	0.904598	-3.51934	0.000432614	0.00798264	CG33543	23.2459	-2.32579	0.867736	-2.6803	0.00735566	0.0263083	0
Rim	FBgn0053547	132.168	-2.60501	0.780011	-3.33971	0.000838654	0.0127041	Rim	132.168	-3.07114	0.780506	-3.9348	8.33e-05	0.000771635	0
Mid1	FBgn0053988	71.4298	-2.11334	0.723624	-2.92049	0.00349483	0.0371304	Mid1	71.4298	-2.32625	0.722176	-3.22117	0.0012767	0.00654585	0
CG34039	FBgn0054039	636.833	-0.276292	0.0964437	-2.8648	0.0041727	0.0419456	CG34039	636.833	-0.338673	0.0951052	-3.56103	0.000369402	0.00246891	0
HSPC300	FBgn0061198	492.233	-0.503531	0.136668	-3.68433	0.000229308	0.00504617	HSPC300	492.233	-0.493941	0.135101	-3.65609	0.00025609	0.00185643	0
Nup153	FBgn0061200	10172.4	0.195554	0.0526418	3.7148	0.000203361	0.00465305	Nup153	10172.4	0.202692	0.0524802	3.86226	0.000112342	0.000985906	0
GstE10	FBgn0063499	72.289	1.81371	0.456314	3.97469	7.05e-05	0.00201162	GstE10	72.289	1.43812	0.456293	3.15176	0.00162292	0.00792195	0
eca	FBgn0069242	2434.08	-0.218212	0.0493573	-4.42107	9.82e-06	0.000408418	eca	2434.08	-0.246495	0.0486115	-5.07072	3.96e-07	9.9e-06	0
CG41128	FBgn0069923	1039.14	-0.379896	0.113971	-3.33325	0.000858364	0.0129132	CG41128	1039.14	-0.273588	0.11291	-2.42306	0.0153906	0.0472146	0
CG40498	FBgn0069969	41.2456	-3.23765	1.10371	-2.93343	0.00335242	0.036088	CG40498	41.2456	-4.06906	1.11254	-3.65745	0.000254735	0.0018488	0
Neb-cGP	FBgn0083167	4590.5	-0.253626	0.0591131	-4.29053	1.78e-05	0.000669929	Neb-cGP	4590.5	-0.221415	0.0587409	-3.76935	0.000163676	0.00131811	0
mRpL34	FBgn0083983	265.438	-0.896442	0.16142	-5.55346	2.8e-08	2.89e-06	mRpL34	265.438	-0.612272	0.157029	-3.8991	9.66e-05	0.00087072	0
CG34155	FBgn0083991	12.2539	-4.03397	1.33369	-3.02468	0.00248897	0.0291167	CG34155	12.2539	-3.17631	1.26385	-2.5132	0.011964	0.0387909	0
CG34183	FBgn0085212	496.188	-0.283936	0.0979607	-2.89847	0.00374991	0.0388747	CG34183	496.188	-0.272227	0.0959051	-2.83851	0.0045325	0.0179015	0
Ufm1	FBgn0085220	1112.17	-0.204992	0.0572785	-3.57886	0.000345097	0.00676403	Ufm1	1112.17	-0.372178	0.0564072	-6.59807	4.17e-11	2.94e-09	0
CG34206	FBgn0085235	70.1978	1.60391	0.360633	4.44749	8.69e-06	0.000374648	CG34206	70.1978	-2.31748	0.433092	-5.35102	8.75e-08	2.76e-06	0
CG34251	FBgn0085280	20.2831	-7.46464	1.41058	-5.29189	1.21e-07	1.02e-05	CG34251	20.2831	-7.84287	1.41058	-5.56003	2.7e-08	9.77e-07	0
CG34279	FBgn0085308	64.2848	7.54799	2.0711	3.64444	0.00026797	0.00561453	CG34279	64.2848	9.05262	2.06747	4.37861	1.19e-05	0.000162277	0
CG34287	FBgn0085316	96.4609	0.708434	0.212467	3.33432	0.000855082	0.0128859	CG34287	96.4609	0.913377	0.206471	4.42375	9.7e-06	0.000136571	0
Drgx	FBgn0085369	29.5737	-2.79327	0.999573	-2.79446	0.0051986	0.0485958	Drgx	29.5737	-2.53778	0.987488	-2.56993	0.0101719	0.0339931	0
dpr12	FBgn0085414	81.5545	-4.01045	0.846673	-4.73672	2.17e-06	0.000119981	dpr12	81.5545	-2.59801	0.824626	-3.15053	0.00162973	0.00794268	0
CG34417	FBgn0085446	12768.5	0.260278	0.0640728	4.06223	4.86e-05	0.0014933	CG34417	12768.5	0.165609	0.0639943	2.58787	0.00965725	0.032586	0
CG40472	FBgn0085736	734.829	-0.34682	0.103086	-3.36438	0.000767152	0.0120799	CG40472	734.829	-0.25245	0.101588	-2.48504	0.0129535	0.0413621	0
del	FBgn0086251	645.431	0.899355	0.101971	8.81968	1.15e-18	4.83e-16	del	645.431	0.437452	0.102238	4.27874	1.88e-05	0.000235239	0
stl	FBgn0086408	38.5985	-1.77326	0.461584	-3.84168	0.000122194	0.00312854	stl	38.5985	-1.28749	0.443925	-2.90024	0.00372873	0.0153313	0
l(2)k09022	FBgn0086451	3253.69	0.248977	0.0457839	5.43809	5.39e-08	5.08e-06	l(2)k09022	3253.69	0.216558	0.0452617	4.78459	1.71e-06	3.34e-05	0
RpS25	FBgn0086472	34178.3	-0.332866	0.102348	-3.25231	0.00114472	0.0162807	RpS25	34178.3	-0.260954	0.102316	-2.55047	0.0107577	0.0355668	0
fne	FBgn0086675	420.801	-4.3147	0.870316	-4.95763	7.14e-07	4.88e-05	fne	420.801	-4.36616	0.869071	-5.02394	5.06e-07	1.2e-05	0
jeb	FBgn0086677	34.7445	-5.63411	1.25362	-4.49427	6.98e-06	0.00031291	jeb	34.7445	-4.61051	1.17636	-3.91929	8.88e-05	0.000812766	0
p	FBgn0086679	3335.9	0.130252	0.0430176	3.02788	0.00246274	0.0289936	p	3335.9	0.239422	0.042245	5.66746	1.45e-08	5.62e-07	0
nAChRalpha7	FBgn0086778	82.9334	-4.63722	0.933101	-4.96969	6.71e-07	4.61e-05	nAChRalpha7	82.9334	-5.44791	0.94501	-5.76492	8.17e-09	3.33e-07	0
Rab26	FBgn0086913	13.9846	-6.05769	2.07564	-2.91847	0.00351749	0.0372058	Rab26	13.9846	-4.69553	1.899	-2.47264	0.0134119	0.0425316	0
AGO2	FBgn0087035	14792.6	0.182187	0.0337062	5.40516	6.48e-08	5.95e-06	AGO2	14792.6	0.147642	0.0335508	4.40054	1.08e-05	0.000149321	0
alphaSnap	FBgn0250791	2445.14	-0.129888	0.0429642	-3.02315	0.00250155	0.029199	alphaSnap	2445.14	-0.333044	0.0425401	-7.82895	4.92e-15	7.02e-13	0
CG42239	FBgn0250868	878.423	-0.321152	0.113719	-2.82408	0.00474163	0.045747	CG42239	878.423	-0.366306	0.112853	-3.24588	0.0011709	0.00609651	0
beat-VII	FBgn0250908	23.8658	-5.19055	1.36963	-3.78974	0.000150808	0.003633	beat-VII	23.8658	-4.12905	1.28725	-3.20764	0.00133829	0.00676201	0
futsch	FBgn0259108	466.477	-1.28681	0.273406	-4.70658	2.52e-06	0.000135053	futsch	466.477	-1.40333	0.27273	-5.1455	2.67e-07	6.98e-06	0
mmd	FBgn0259110	101.44	-4.2849	0.914079	-4.68766	2.76e-06	0.000145305	mmd	101.44	-4.02955	0.905583	-4.44968	8.6e-06	0.000124036	0
OtopLc	FBgn0259150	53.4928	-6.10741	1.40309	-4.35284	1.34e-05	0.000523056	OtopLc	53.4928	-5.50808	1.35611	-4.06168	4.87e-05	0.000508407	0
CG42268	FBgn0259163	2461.31	-0.332934	0.0636745	-5.22868	1.71e-07	1.38e-05	CG42268	2461.31	-0.16944	0.0627734	-2.69923	0.00694991	0.0251982	0
CG42272	FBgn0259167	398.449	0.8376	0.0987328	8.48351	2.19e-17	8.24e-15	CG42272	398.449	0.588711	0.0980902	6.00173	1.95e-09	9.47e-08	0
Pde9	FBgn0259171	1183.88	-0.468037	0.110706	-4.22776	2.36e-05	0.000849166	Pde9	1183.88	-0.411484	0.109843	-3.7461	0.000179602	0.00142016	0
bun	FBgn0259176	13247.5	0.244729	0.0678335	3.60779	0.000308812	0.00624303	bun	13247.5	0.484215	0.067688	7.15363	8.45e-13	8.33e-11	0
comm3	FBgn0259236	4316.88	0.197814	0.0365322	5.41479	6.14e-08	5.69e-06	comm3	4316.88	0.153074	0.0360424	4.24706	2.17e-05	0.000263696	0
brp	FBgn0259246	211.927	-4.71391	1.18239	-3.98676	6.7e-05	0.00194833	brp	211.927	-4.14546	1.17687	-3.52244	0.000427588	0.00275913	0
DNApol-alpha60	FBgn0259676	693.007	0.258847	0.0825627	3.13515	0.00171765	0.0219462	DNApol-alpha60	693.007	0.214856	0.0812508	2.64436	0.0081846	0.0284855	0
Ir40a	FBgn0259683	1024.43	-0.816247	0.16326	-4.99967	5.74e-07	4e-05	Ir40a	1024.43	-0.52951	0.162153	-3.26549	0.00109276	0.00580092	0
cwo	FBgn0259938	3310.78	0.407657	0.0569253	7.16125	7.99e-13	1.86e-10	cwo	3310.78	0.322929	0.0565833	5.70715	1.15e-08	4.57e-07	0
Mppe	FBgn0259985	749.313	-0.220241	0.0776167	-2.83755	0.00454614	0.044553	Mppe	749.313	-0.324381	0.0764336	-4.24395	2.2e-05	0.000266326	0
OtopLa	FBgn0259994	223.59	-4.93622	1.08072	-4.5675	4.94e-06	0.000233685	OtopLa	223.59	-5.30874	1.08066	-4.9125	8.99e-07	2e-05	0
CG17570	FBgn0260000	31.5376	4.64982	1.62043	2.8695	0.00411124	0.0415954	CG17570	31.5376	4.53541	1.61827	2.80262	0.00506888	0.0195119	0
UQCR-11	FBgn0260008	2703.51	-0.322583	0.102206	-3.15622	0.00159828	0.0207359	UQCR-11	2703.51	-0.404482	0.101939	-3.9679	7.25e-05	0.000694954	0
CG30059	FBgn0260475	158.518	-0.872055	0.173579	-5.02398	5.06e-07	3.64e-05	CG30059	158.518	-0.800516	0.16889	-4.73988	2.14e-06	4e-05	0
HIP	FBgn0260484	5055.17	0.137979	0.0432517	3.19013	0.00142207	0.0191778	HIP	5055.17	-0.129542	0.0431238	-3.00395	0.00266502	0.0118025	0
qvr	FBgn0260499	65.6546	-3.58682	0.887185	-4.04293	5.28e-05	0.00159927	qvr	65.6546	-2.7553	0.872604	-3.15756	0.00159095	0.00779879	0
Diap1	FBgn0260635	9625.65	-0.183951	0.0659925	-2.78745	0.00531241	0.0491972	Diap1	9625.65	-0.32154	0.0658941	-4.87965	1.06e-06	2.28e-05	1
CG42540	FBgn0260657	45.277	-3.45321	0.914818	-3.77475	0.000160168	0.00378348	CG42540	45.277	-2.45001	0.892533	-2.74501	0.0060509	0.0225105	0
GC1	FBgn0260743	1143.65	0.295118	0.0542963	5.43532	5.47e-08	5.11e-06	GC1	1143.65	-0.240924	0.0549001	-4.3884	1.14e-05	0.000156681	0
Rbp6	FBgn0260943	281.08	-4.20711	1.01522	-4.14402	3.41e-05	0.00114491	Rbp6	281.08	-3.29495	1.01062	-3.26032	0.00111287	0.00587711	0
Rbp1	FBgn0260944	4036.91	-0.241833	0.0717309	-3.37139	0.000747886	0.011889	Rbp1	4036.91	-0.22608	0.0713903	-3.16681	0.0015412	0.00759771	0
stj	FBgn0261041	72.2772	-2.73564	0.841578	-3.25061	0.00115157	0.0163568	stj	72.2772	-3.62148	0.848134	-4.26994	1.96e-05	0.000242488	0
Dscam3	FBgn0261046	65.9262	-6.52404	2.25121	-2.89801	0.00375533	0.038894	Dscam3	65.9262	-6.64446	2.24095	-2.96501	0.00302668	0.0130788	0
Xrp1	FBgn0261113	12938.3	0.29221	0.0694702	4.20626	2.6e-05	0.000916003	Xrp1	12938.3	0.342825	0.0693643	4.94239	7.72e-07	1.75e-05	0
rgn	FBgn0261258	11102	0.182496	0.0648326	2.81488	0.00487951	0.0464466	rgn	11102	0.42729	0.0646403	6.61028	3.84e-11	2.76e-09	0
CG42613	FBgn0261262	28.0326	-3.60366	1.04432	-3.45072	0.000559091	0.00967528	CG42613	28.0326	-4.50735	1.06455	-4.23403	2.3e-05	0.000276202	0
SelD	FBgn0261270	8104	-0.146581	0.0368266	-3.9803	6.88e-05	0.00199144	SelD	8104	-0.22864	0.036575	-6.25127	4.07e-10	2.31e-08	0
SREBP	FBgn0261283	5280.11	0.202488	0.0300641	6.7352	1.64e-11	2.94e-09	SREBP	5280.11	0.165866	0.0295627	5.61066	2.02e-08	7.56e-07	0
CG42633	FBgn0261356	7.1315	-2.91573	0.861476	-3.38458	0.000712885	0.011525	CG42633	7.1315	-2.48116	0.783298	-3.16758	0.00153711	0.00758358	0
mRpL37	FBgn0261380	1134.9	-0.505392	0.0656048	-7.70358	1.32e-14	3.72e-12	mRpL37	1134.9	-0.530791	0.0643375	-8.2501	1.58e-16	2.93e-14	0
ps	FBgn0261552	4122.23	0.280123	0.091604	3.05798	0.00222834	0.0268407	ps	4122.23	0.462798	0.0912869	5.06971	3.98e-07	9.94e-06	0
CG42674	FBgn0261556	2888.27	0.534322	0.0697482	7.66073	1.85e-14	5.06e-12	CG42674	2888.27	0.220384	0.0696793	3.16283	0.00156244	0.0076797	0
CG42711	FBgn0261628	101.919	1.28098	0.347156	3.68992	0.000224321	0.00498657	CG42711	101.919	1.56722	0.344122	4.55426	5.26e-06	8.36e-05	0
SNRPG	FBgn0261791	2771.87	-0.257193	0.0765322	-3.36059	0.000777754	0.0121692	SNRPG	2771.87	-0.299255	0.0761321	-3.93073	8.47e-05	0.000782497	0
Gprk2	FBgn0261988	4499.69	-0.242082	0.0768489	-3.1501	0.00163212	0.0210502	Gprk2	4499.69	-0.292693	0.0766171	-3.8202	0.000133343	0.00112338	0
CadN2	FBgn0262018	873.706	-0.765452	0.207563	-3.68781	0.00022619	0.00501793	CadN2	873.706	-0.539106	0.20659	-2.60954	0.00906641	0.030973	0
CG9932	FBgn0262160	4316.83	0.448037	0.120554	3.71649	0.000202007	0.00463176	CG9932	4316.83	0.464806	0.120399	3.86056	0.000113126	0.000989989	0
CG43051	FBgn0262353	546.898	0.377383	0.11138	3.38824	0.000703415	0.0114929	CG43051	546.898	0.727855	0.108893	6.68415	2.32e-11	1.74e-09	0
Tl	FBgn0262473	2317.74	-0.220117	0.0688357	-3.19772	0.00138518	0.0188899	Tl	2317.74	-0.167939	0.0681362	-2.46476	0.0137104	0.043227	0
CG43066	FBgn0262476	30.0543	-3.62694	1.22543	-2.95973	0.00307906	0.0338789	CG43066	30.0543	-4.73397	1.24976	-3.78791	0.000151918	0.00124605	0
FoxP	FBgn0262477	32.4434	-5.75289	1.50469	-3.82331	0.000131671	0.0032954	FoxP	32.4434	-5.94239	1.49081	-3.986	6.72e-05	0.000650882	0
SmB	FBgn0262601	3226.68	-0.123222	0.0422964	-2.91328	0.00357648	0.0376443	SmB	3226.68	-0.287426	0.0418955	-6.86055	6.86e-12	5.72e-10	0
dati	FBgn0262636	76.8166	-5.03402	1.07646	-4.67647	2.92e-06	0.000151999	dati	76.8166	-5.16716	1.06989	-4.82963	1.37e-06	2.78e-05	0
Pal2	FBgn0262728	201.608	-1.15233	0.294651	-3.91083	9.2e-05	0.00250249	Pal2	201.608	-0.728806	0.290627	-2.50771	0.0121518	0.0392358	0
mbf1	FBgn0262732	5299.77	-0.169007	0.0423987	-3.98613	6.72e-05	0.00194833	mbf1	5299.77	-0.221393	0.042025	-5.26813	1.38e-07	4e-06	0
CG43347	FBgn0263072	105.332	-4.76136	1.19925	-3.97029	7.18e-05	0.00202875	CG43347	105.332	-3.04365	1.18018	-2.57897	0.00990965	0.033322	0
BtbVII	FBgn0263108	4126.38	0.142329	0.0337957	4.21143	2.54e-05	0.000902216	BtbVII	4126.38	0.174706	0.0331209	5.27479	1.33e-07	3.89e-06	0
CG43367	FBgn0263110	3412.32	0.291366	0.0912668	3.19246	0.00141065	0.0191521	CG43367	3412.32	0.336778	0.0909734	3.70194	0.000213955	0.00162402	0
Cngl	FBgn0263257	184.544	-1.02065	0.305088	-3.34543	0.000821541	0.0126047	Cngl	184.544	-0.984851	0.302774	-3.25276	0.00114291	0.00599856	0
sqd	FBgn0263396	47894.5	0.101971	0.0284966	3.57836	0.000345762	0.00676466	sqd	47894.5	0.109242	0.0284311	3.84235	0.000121862	0.00104944	0
mib1	FBgn0263601	3409.59	-0.113384	0.0386781	-2.93149	0.00337339	0.0362424	mib1	3409.59	-0.109512	0.0379556	-2.88526	0.0039109	0.0159075	0
Zn72D	FBgn0263603	5880.03	-0.111211	0.0268046	-4.14896	3.34e-05	0.00112394	Zn72D	5880.03	-0.299814	0.0264952	-11.3158	1.1e-29	6.81e-27	0
CG17684	FBgn0263780	8434.63	-0.24453	0.0777692	-3.14431	0.00166481	0.0213209	CG17684	8434.63	0.636376	0.0773087	8.23162	1.85e-16	3.32e-14	0
Hmgcr	FBgn0263782	1262.69	0.199802	0.0678779	2.94355	0.00324476	0.0352811	Hmgcr	1262.69	0.226129	0.0668279	3.38375	0.000715033	0.00415114	0
CG43707	FBgn0263846	24.3354	-3.44844	1.12458	-3.06643	0.00216631	0.0262963	CG43707	24.3354	-4.89212	1.1736	-4.16846	3.07e-05	0.000350983	0
Dad1	FBgn0263852	1673.99	-0.226838	0.0744062	-3.04864	0.00229878	0.027598	Dad1	1673.99	-0.314529	0.0737957	-4.26216	2.02e-05	0.000249265	0
COX8	FBgn0263911	2904.65	-0.211588	0.0606006	-3.49151	0.000480293	0.00868258	COX8	2904.65	-0.218173	0.0600749	-3.63167	0.00028159	0.00198794	0
spoon	FBgn0263987	7874.97	0.126346	0.0377213	3.34946	0.000809693	0.0124756	spoon	7874.97	0.137694	0.0374198	3.6797	0.000233504	0.00173528	1
CG43737	FBgn0263994	36.5822	-4.61045	1.31008	-3.51922	0.000432816	0.00798264	CG43737	36.5822	-5.5959	1.3378	-4.18292	2.88e-05	0.000332141	0
dysc	FBgn0264006	127.423	-1.62205	0.43854	-3.69876	0.000216659	0.00486229	dysc	127.423	-1.47431	0.435152	-3.38803	0.000703955	0.00409832	0
Slob	FBgn0264087	26.218	-1.92097	0.577958	-3.32373	0.000888231	0.0132532	Slob	26.218	-2.82251	0.59848	-4.71612	2.4e-06	4.39e-05	0
Det	FBgn0264291	1092.2	-0.351829	0.0825027	-4.26445	2e-05	0.00073547	Det	1092.2	-0.194552	0.0809837	-2.40236	0.0162897	0.0492539	0
CG43901	FBgn0264502	86.4851	-3.42201	0.849439	-4.02855	5.61e-05	0.00168165	CG43901	86.4851	-3.89715	0.850644	-4.58141	4.62e-06	7.49e-05	0
PsGEF	FBgn0264598	62.8245	-2.59552	0.777793	-3.33704	0.000846764	0.0128092	PsGEF	62.8245	-2.57882	0.773333	-3.33469	0.000853949	0.00478104	0
vih	FBgn0264848	3784.15	-0.103421	0.0342868	-3.01635	0.00255838	0.0297038	vih	3784.15	-0.132537	0.0336019	-3.94433	8e-05	0.000746595	0
Nrg	FBgn0264975	15947.7	0.119486	0.038407	3.11104	0.00186427	0.0233557	Nrg	15947.7	0.239118	0.0382228	6.2559	3.95e-10	2.25e-08	0
Spn42Da	FBgn0265137	2215.36	0.329478	0.0729687	4.51533	6.32e-06	0.00028689	Spn42Da	2215.36	0.213738	0.0726177	2.94333	0.00324703	0.0137993	0
Dscam2	FBgn0265296	176.74	-4.33545	1.14968	-3.77099	0.000162601	0.00382732	Dscam2	176.74	-5.45026	1.15679	-4.71154	2.46e-06	4.47e-05	0
Dop1R2	FBgn0266137	96.4175	-5.17722	0.341084	-15.1787	4.89e-52	1.07e-48	Dop1R2	96.4175	-5.50507	0.33711	-16.3302	6.02e-60	1.87e-56	0
nAChRalpha4	FBgn0266347	194.576	-1.47361	0.259204	-5.68513	1.31e-08	1.52e-06	nAChRalpha4	194.576	-1.07746	0.254504	-4.23359	2.3e-05	0.000276477	0
stai	FBgn0266521	22001.8	-0.145505	0.0406233	-3.58181	0.000341222	0.00671213	stai	22001.8	-0.285122	0.0405542	-7.03062	2.06e-12	1.91e-10	0
Zmynd10	FBgn0266709	267.152	1.2691	0.138743	9.14713	5.85e-20	2.91e-17	Zmynd10	267.152	1.1457	0.137315	8.34356	7.21e-17	1.47e-14	0
EloC	FBgn0266711	2357.57	-0.16133	0.0552343	-2.92083	0.00349096	0.0371304	EloC	2357.57	-0.167446	0.0545092	-3.07188	0.00212716	0.00984169	0
CG32486	FBgn0266918	2149.98	-0.282822	0.0758267	-3.72985	0.000191597	0.0044364	CG32486	2149.98	-0.275341	0.0752161	-3.66067	0.000251558	0.0018299	0
CG45782	FBgn0267429	934.436	-0.286427	0.101745	-2.81516	0.00487537	0.0464466	CG45782	934.436	-0.437559	0.100973	-4.33341	1.47e-05	0.000191554	0
Myo81F	FBgn0267431	6131.52	-0.203981	0.0577536	-3.53191	0.000412574	0.00767402	Myo81F	6131.52	-0.243931	0.057511	-4.24147	2.22e-05	0.00026824	0
WDY	FBgn0267449	778.598	-0.68127	0.178396	-3.81887	0.000134063	0.00332483	WDY	778.598	-0.522671	0.177313	-2.94773	0.00320114	0.0136323	0
Frl	FBgn0267795	4771.47	0.153365	0.0427512	3.58738	0.000334012	0.00660596	Frl	4771.47	0.21403	0.0422731	5.06303	4.13e-07	1.02e-05	0
Fatp1	FBgn0267828	1106.95	0.257524	0.0620153	4.15258	3.29e-05	0.00110973	Fatp1	1106.95	0.168009	0.0610961	2.74991	0.00596108	0.0222631	0
Maf1	FBgn0267861	4400.61	-0.096558	0.032282	-2.99108	0.00277991	0.0315066	Maf1	4400.61	-0.181695	0.0317609	-5.7207	1.06e-08	4.25e-07	0
Dsp1	FBgn0278608	14207.2	0.293481	0.0517423	5.67197	1.41e-08	1.62e-06	Dsp1	14207.2	0.355488	0.0516112	6.8878	5.67e-12	4.82e-10	0
PPO1	FBgn0283437	2099.17	1.39822	0.339691	4.11613	3.85e-05	0.00124302	PPO1	2099.17	0.834066	0.339743	2.45499	0.0140887	0.0441135	0
S6k	FBgn0283472	4794.54	0.207117	0.0440439	4.70252	2.57e-06	0.000136433	S6k	4794.54	0.253837	0.0435881	5.82354	5.76e-09	2.43e-07	0
S6KL	FBgn0283473	25108.7	0.284206	0.0597179	4.75915	1.94e-06	0.000109037	S6KL	25108.7	0.639552	0.0596106	10.7288	7.45e-27	4.02e-24	0
eEF1alpha1	FBgn0284245	307974	0.201669	0.0461727	4.36773	1.26e-05	0.0005024	eEF1alpha1	307974	0.13856	0.0461675	3.00125	0.0026887	0.0118843	0
l(2)05287	FBgn0284251	2919.78	0.150863	0.0532108	2.8352	0.00457965	0.0447211	l(2)05287	2919.78	0.214759	0.0525556	4.08633	4.38e-05	0.000465552	0
dind	FBgn0286828	1142.25	-0.220471	0.0583704	-3.77711	0.000158661	0.00376415	dind	1142.25	-0.152544	0.0566386	-2.69328	0.00707531	0.0255262	0

## Sheet: Figure 2 C,E,F
Figure 2
2C
	Quantification of HP1 levels (antibody staining) in wing discs with E-cad::EOS overexpression, E-cad knockdown or overexpression of CD8::mCherry as control for 24 hours using ptc-Gal4
	CD8	E-cad::EOS	E-cad RNAi
	1.11791	0.60815	1.69968
	1.16975	0.546661	1.43864
	1.07085	0.583823	1.64216
	1.23798	0.59285	1.52695
	1.14516	0.611999	1.53313
	1.16125	0.45375	1.50857
	0.961074	0.663642	2.19276
	0.841258	0.500146	1.87088
	0.836434	0.499428	2.08668
	0.809405	0.504803	2.11882
	0.896012	0.505938	1.69154
	0.770434	0.513694	2.28681
	0.834729	0.497513	2.10785
	0.785063	0.361797	1.34031
	0.994718		1.58807
	0.943636		1.79926
	0.862902		1.76064
	0.757609		1.38716
	0.880325		1.82778
	1.07001		1.55768
	1.08376
	1.08033
	1.02223
	0.720417
	1.22258
	1.15935
	1.03903
	1.23224
	1.29355
2E
	Quantification of STAT::GFP nuclear/cytoplasm ratio in wing discs with overexpression of the untagged full-length E-cad or CD8::mCherry as control for 24 hours using ptc-Gal4
	CD8	E-cad
	1.13553	0.750948
	0.896143	0.81333
	0.962791	0.918761
	0.83415	0.808704
	0.983671	0.691752
	0.892402	0.728131
	Quantification of HP1 levels in wing discs with overexpression of the untagged full-length E-cad or CD8::mCherry as control for 24 hours using ptc-Gal4
	CD8	E-cad
	1.06929	0.827872
	0.981518	0.901396
	1.03362	0.881252
	1.17916	0.663127
	0.906249	0.889327
	0.887162	0.783839

## Sheet: Figure 3
Figure 3
3C
	Mander’s Colocalisation Coefficient (MCCdiff, cyto) for the colocalisation of E-cad with EGFR::GFP in cytoplasm.
	3.6771
	6.5207
	5.5659
	4.4086
	4.3251
	3.5118
	4.0513
3D
	Quantification of mean levels at cell-cell borders of EGFR::GFP expressed from the endogenous locus in control wing discs and those overexpressing E-cad.
	CD8	E-cad
	1.80608	0.729013
	0.70631	0.396772
	1.19149	0.181832
	0.505489	0.652817
	0.678672	1.05239
	1.41309	0.640853
	0.698873	0.8526
	0.99259
	0.717255
	1.46709
	1.35729
	0.882353
	0.583414
	Quantification of the ratio between the cytoplasm and cell-cell border levels of EGFR::GFP expressed from the endogenous locus in control wing discs and those overexpressing E-cad.
	CD8	E-cad
	1.94126	2.01358
	1.77378	2.00724
	1.64007	2.29424
	1.60848	2.1679
	1.66767	2.64508
	1.93677	2.46037
	1.46211	2.19888
	1.89443
	1.59457
	1.86995
	1.53701
	1.51209
	2.00824
3F
	Quantification of mean EGFR::GFP levels at cell-cell borders (G) in wing discs co-expressing CD8::mCherry and E-cad with either CD8::mCherry or p120-catenin
	CD8		p120-catenin
	CD8	E-cad	CD8	E-cad
	1.10128	0.383418	0.790076	1.00877
	1.03642	0.294411	1.09877	0.894674
	1.07353	0.577767	0.849053	0.886432
	0.788763	0.600777	0.856073	1.10839
		0.654734	0.813602	0.766431
			1.15533	1.00189
3G
	Quantification of ratios between the cytoplasm and cell-cell border levels of EGFR::GFP in wing discs co-expressing CD8::mCherry and E-cad with either CD8::mCherry or p120-catenin
	CD8		p120-catenin
	CD8	E-cad	CD8	E-cad
	1.17772	1.71959	1.28274	1.11514
	1.12468	1.78783	1.10668	1.03461
	1.08794	1.59882	1.20305	1.13124
	1.41698	1.4677	1.09104	0.94796
		1.42999	1.17476	1.07407
			1.12407	1.19551

## Sheet: Figure 4
Figure 4
4B
	Area quantification of adult wings expressing either myr::GFP or E-cad::EOS
	myr::GFP	E-cad::EOS
	1.80109	0.831881
	1.81954	0.578939
	1.75537	1.22425
	1.78985	0.716494
	1.74237	1.01941
	1.74476	1.03276
	1.72407	0.64844
	1.71427	0.988246
	1.69663	0.616536
	1.78021	0.784435
	1.78873	0.82521
	1.61619	0.939459
	1.62249	0.630071
	1.71258	0.763274
	1.70149	0.577496
	1.78078	0.680858
	1.81861
4D
	Quantification of Dcp-1 staining in wing discs expressing myr::GFP or E-cad::EOS
	myr::GFP	E-cad::EOS
	0.567	3.79
	0.934	2.333
	0.944	1.327
	1.09	2.102
	1.28	1.9
	0.12	5.617
	0.419	1.453
	0.378	3.305
	0.106
	0.414
	0.508
	0.466
	1.038
	0.652
	0.737
4F
	Area quantification of adult wings expressing either myr::GFP or E-cad::EOS together with either CD8::mCherry or p35
	CD8		p35
	myr::GFP	E-cad::EOS	myr::GFP	E-cad::EOS
	1.54758	0.644445	1.45735	1.03556
	1.47921	0.567851	1.49335	1.21203
	1.55017	0.525656	1.47922	1.10793
	1.46742	0.621386	1.42068	1.33077
	1.52804	0.652239	1.39874	1.33515
	1.48221	0.87172	1.38421	1.33404
	1.45239	0.717289	1.3337	1.3054
	1.45597	0.66021	1.48496	1.27271
	1.4941	0.466919	1.45832	1.32443
	1.49465	0.626879	1.39843	1.25146
	1.53223	0.607087	1.40548	1.2759
	1.44625	0.689818	1.4991	1.31082
	1.57154	0.763472	1.46231	1.25031
	1.45861	0.674502	1.4122	1.19367
	1.462	0.770597	1.40947	1.01756
	1.53652	0.756136	1.47999	1.12947
	1.45156	0.551146	1.25541	1.25726
	1.47072	0.960019	1.36427	1.25886
	1.57528	0.65111	1.31923	1.23787
	1.58641	0.636891	1.37526	1.15954
	1.5905	0.5617	1.38374	1.23299
	1.53228	0.733847	1.35697	1.21224
	1.50614	1.09215	1.43294	1.29411
	1.44117	0.682841	1.40736	1.18934
	1.49101	1.04107	1.40249	1.12783
	1.34927	0.52323	1.37398	1.20157
	1.51005	0.885901	1.38402	1.25612
	1.48306	0.472468	1.31123	1.24386
	1.46336	0.509819	1.31085
	1.52108	0.559373	1.43652
	1.46803	0.504065
		0.56057
		0.453575
		0.598006
		0.796398
		0.529661
		0.599251

## Sheet: Figure 5
Figure 5
5B
	Area quantification of adult wings expressing either myr::GFP or E-cad::EOS in the presence of two functional copies or one copy of the Egfr gene. Note* Data overlaps with those in Fig 4B
	EGFR[+/+]		EGFR[+/-]
	myr::GFP	E-cad::EOS	myr::GFP	E-cad::EOS
	1.80109	0.831881	1.70571	1.05859
	1.81954	0.578939	1.69508	1.30655
	1.75537	1.22425	1.67944	1.14681
	1.78985	0.716494	1.66834	1.33648
	1.74237	1.01941	1.67517	1.43157
	1.74476	1.03276	1.62661	1.293
	1.72407	0.64844	1.69298	1.31327
	1.71427	0.988246	1.66814	1.35949
	1.69663	0.616536	1.63139	1.4169
	1.78021	0.784435	1.68573	1.36726
	1.78873	0.82521	1.69199	1.17559
	1.61619	0.939459	1.66809	1.41436
	1.62249	0.630071	1.66205
	1.71258	0.763274	1.65239
	1.70149	0.577496	1.66693
	1.78078	0.680858	1.67873
	1.81861		1.64872
5D
	Quantification of Dcp-1 staining in L3 larval wing discs expressing myr::GFP or E-cad::EOS in the presence of two functional copies or one copy of the Egfr gene. Note* Data overlaps with those in Fig 4D
	EGFR[+/+]		EGFR[+/-]
	myr::GFP	E-cad::EOS	myr::GFP	E-cad::EOS
	0.567	3.79	0.519	0.295
	0.934	2.333	0.262	0.585
	0.944	1.327	1.442	0.863
	1.09	2.102	0.583	1.582
	1.28	1.9	0.722	0.31
	0.12	5.617	0.894	0.234
	0.419	1.453	0.652	0.152
	0.378	3.305
	0.106
	0.414
	0.508
	0.466
	1.038
	0.652
	0.737
5F
	Quantification of mean cell-cell border levels of E-cad::GFP expressed from the endogenous locus in the presence of two functional copies or one copy of the Egfr gene.
	EGFR[+/+]	EGFR[+/-]
	0.955239	0.782327
	1.05333	0.929799
	0.887097	1.04702
	0.967254	1.03735
	1.0583	0.851385
	0.871133	0.916472
	1.05195	1.05197
	0.991142	0.44838
	0.949942	0.618899
	1.23501	0.986427
	1.1211	1.03434
	0.858493	1.06778
		0.916984
		1.14326
		0.844364
		0.888127
	Quantification of the ratio between the cytoplasm and cell-cell border levels of E-cad::GFP expressed from the endogenous locus in the presence of two functional copies or one copy of the Egfr gene.
	EGFR[+/+]	EGFR[+/-]
	0.59483	0.56557
	0.555486	0.584883
	0.538732	0.541942
	0.528282	0.554716
	0.552383	0.572761
	0.527423	0.529428
	0.516745	0.578771
	0.527012	0.44706
	0.524881	0.432099
	0.525625	0.522995
	0.533773	0.490195
	0.517303	0.57976
		0.537496
		0.548143
		0.495969
		0.479911

## Sheet: Figure 6
Figure 6
6B
	Area quantification of adult wings expressing either myr::GFP or E-cad::EOS in the presence of two functional copies or one copyof the stat92E gene
	stat92E[+/+]		stat92E[+/-]
	myr::GFP	E-cad::EOS	myr::GFP	E-cad::EOS
	1.76331	1.11355	1.88887	1.22948
	1.76695	1.27383	2.0592	1.34235
	1.84853	0.830218	1.97612	1.53903
	1.86451	1.3816	1.93143	1.54735
	1.74778	1.35653	1.84601	1.4925
	1.75134	1.09489	1.8781	1.53949
	1.76732	1.26178	1.90482	1.35623
	1.6917	0.965597	1.90255	1.49965
	1.70874	1.05384	1.88627	1.40915
	1.69871	0.983771	1.92337	1.24453
	1.70389	0.921285	2.01097	1.41044
	1.78943	1.10514	2.04342	1.49237
	1.7768	1.29669	1.88931	1.50158
	1.79057	1.31382	1.89428	1.51254
	1.77133	1.32672	1.82431	1.43143
	1.83573	1.08167	1.91451	1.56071
	1.86296	1.24273	2.00958	1.46227
	1.77016	1.01303	1.88318	1.48459
	1.76867	1.13012	2.03882	1.56091
	1.79418	1.31639	1.88564	1.55459
	1.79941	1.34016	1.90432	1.62833
		1.19784	1.79437	1.51042
		1.33672	1.90277	1.49033
		1.40081	2.06833	1.308
		1.20271	1.86413	1.50798
		1.2939	1.76864	1.4595
		1.30281	2.02214	1.51626
		1.29032	2.07536	1.3607
		1.19269	1.93909	1.087
		1.31526	1.88815	1.63058
		1.23055	1.86174	1.58093
		1.29059	2.04675	1.55834
			1.96551	1.19839
			1.98714
6D
	Area quantification of adult wings expressing myr::GFP or HP1 RNAi using one copy of MS1096-Gal4 or two copies
	MS1096-Gal4/+		MS1096-Gal4/MS1096-Gal4
	myr::GFP	HP1 RNAi	myr::GFP	HP1 RNAi
	1.80109	1.33868	1.37625	0.927855
	1.81954	1.34277	1.40095	1.11236
	1.75537	1.31107	1.32975	0.967342
	1.78985	1.32953	1.49609	0.54392
	1.74237	1.71286	1.47529	1.03142
	1.74476	1.66919	1.29585	0.859378
	1.72407	1.24617	1.51291	0.698684
	1.71427	1.23603	1.50287	0.796339
	1.69663	1.68181	1.45958	0.791748
	1.78021	1.74455	1.44772	0.836282
	1.78873	1.81326	1.30028
	1.61619	1.81294	1.41956
	1.62249	1.75679	1.27757
	1.71258	1.7589	1.29408
	1.70149	1.76382	1.25744
	1.78078	1.80022
	1.81861	1.22076
		1.68403
		1.66504
6E
	Area quantification of adult wings expressing either myr::GFP or E-cad::EOS together with either CD8::mCherry or HP1 RNAi
	CD8		HP1 RNAi
	myr::GFP	E-cad	myr::GFP	E-cad
	1.63232	1.60982	1.77491	1.35482
	1.55601	1.59818	1.71793	1.35277
	1.49063	1.62241	1.75614	1.33749
	1.51348	1.59194	1.72282	1.33842
	1.45379	1.62142	1.746	1.38201
	1.59694	1.5974	1.74237	1.43458
	1.61138	1.60736	1.77523	1.40633
	1.62808	1.55467	1.75081	1.371
	1.57483	1.558	1.71746	1.34944
	1.61362	1.6208	1.75198	1.40005
	1.62758	1.56337	1.78994	1.39056
	1.56111	1.47928	1.7524	1.34902
	1.68488	1.47113	1.65448	1.37219
	1.48713	1.56116	1.61779	1.28285
	1.65256	1.55949	1.67042	1.34023
	1.6155	1.46528	1.69448	1.41315
	1.57009	1.56947	1.70821	1.42293
	1.62686	1.59615	1.71354	1.32954
	1.62979	1.58453	1.70841	1.39773
	1.57439	1.55022	1.7153	1.41955
	1.63061	1.62186	1.74418	1.39585
	1.62669	1.52544	1.73478	1.38599
	1.61416	1.6549	1.70195	1.4372
	1.57081	1.60391
	1.59952	1.66785
	1.52656
	1.5652
	1.65367
	1.74263
	1.72161
	1.6841
	1.74653
	1.63808
	1.63812

## Sheet: Figure 7
Figure 7
7B
	Area quantification of adult wings expressing either myr::GFP or E-cad::EOS together with myr::GFP or p120-catenin using the MS1096-Gal4 driver.
	myr::GFP		p120-catenin
	myr::GFP	E-cad::EOS	myr::GFP	E-cad::EOS
	1.80109	0.97895	1.72772	1.43639
	1.81954	1.12592	1.75344	1.06542
	1.75537	1.17888	1.71697	1.34252
	1.78985	1.09365	1.70525	1.43078
	1.74237	1.04986	1.66088	1.1058
	1.74476	0.92244	1.57822	1.27407
	1.72407	0.89467	1.62277	1.39054
	1.71427	1.14847	1.70303	1.39844
	1.69663	1.15363	1.73814	1.3726
	1.78021	0.75898	1.73438	0.91984
	1.78873	1.05727	1.68587	1.16573
	1.61619	0.86357	1.74192	1.1777
	1.62249	0.69239	1.70295
	1.71258		1.69372
	1.70149		1.66479
	1.78078		1.67667
	1.81861
7D
	Area quantification of adult wings expressing either myr::GFP or E-cad::EOS in the presence of two functional copies or one copy of the basket (bsk) gene.
	bsk[+/+]		bsk[+/-]
	myr::GFP	E-cad::EOS	myr::GFP	E-cad::EOS
	1.73185	0.812397	1.73423	1.18812
	1.78865	0.979182	1.7256	1.21461
	1.79927	0.803417	1.74657	1.26199
	1.70006	1.0296	1.74801	1.04095
	1.80407	0.931682	1.67421	1.10986
	1.75272	1.09697	1.77077	0.934878
	1.70761	1.08435	1.69241	1.20704
	1.81333	0.897889	1.81992	1.25266
	1.76005	0.950381	1.78833	1.21584
	1.80469	1.23374	1.73772	1.26965
	1.79843	1.20845	1.80378	1.33083
	1.6829	1.23345	1.72227	1.15124
	1.76282	0.726819	1.76467	1.30737
	1.67462	0.841169	1.73013	1.29821
	1.7295	0.836011	1.82636	1.16545
		0.915206	1.68263	1.12313
		0.827033	1.77713	1.13126
		0.747498	1.80702	1.18851
		0.941831	1.70507	1.28872
		0.847346	1.81153	1.37965
		0.940625		1.17474
		0.796473		1.19094
		0.755764
		0.977818
		0.959811
		0.883099

## Sheet: Figure 8
Figure 8
8B
	Area quantification of adult wings expressing either myr::GFP or E-cad::EOS in the presence of two functional copies or one copy of the POSH gene
	POSH[+/+]		POSH[+/-]
	myr::GFP	E-cad::EOS	myr::GFP	E-cad::EOS
	1.84745	1.12657	1.62377	1.20249
	1.8077	1.21548	1.88508	1.28764
	1.80172	1.09666	1.93426	1.35138
	1.61039	1.15358	1.8112	1.47345
	1.87064	1.27742	1.74686	1.48274
	1.8271	1.13453	1.7983	1.5395
	1.73927	1.32059	1.63931	1.3503
	1.81743	1.24962	1.88169	1.25201
	1.7475	1.19808	1.79762	1.08972
	1.68359	1.21613	1.71712	1.33327
	1.82086	1.46275	1.87746	1.06782
	1.67415	1.03296	1.65844	1.31561
	1.76937	1.23607	1.85029	1.36559
	1.78282	0.890619	1.69801	1.21028
	1.75576	1.1141	1.82727	1.33319
	1.77627	1.45631	1.81242	1.65242
	1.73121	1.39173	1.71891	1.11619
	1.7327	0.882201	1.78047	1.02725
		1.17878	1.74432	1.3668
		0.924313	1.63273	1.20785
		0.973142	1.75831
		0.906504	1.76635
		1.01359	1.67174
		0.84124	1.73716
		1.02889	1.78182
		1.1573	1.60439
		0.953145	1.62814
			1.86785
			1.736
			1.75651
			1.75192
			1.83198
			1.67364
8D
	Quantification of Dcp-1 staining in wing discs expressing myr::GFP or E-cad::EOS in the presence of two or one copies of the POSH gene
	POSH[+/+]		POSH[+/-]
	myr::GFP	E-cad::EOS	myr::GFP	E-cad::EOS
	0.556	1.311	0.492	0.483
	0.31	1.76	0.06	0.308
	0.451	1.274	0.379	0.681
	0.506	0.743	0.812	0.456
	0.301	2.162	0.774	0.281
		0.938	0.838	0.312
			0.437	0.544
			0.498	0.126
			0.618	0.535
				0.716

[truncated: 5 more sheets: S1 Figure, S2 Figure, S3 Figure, S4 Figure, Sheet12]
